# Supplementary material for: The microbial selenoproteome of the Sargasso Sea
Source: Genome Biol. 2005 Mar 29;6(4):R37. doi: 10.1186/gb-2005-6-4-r37 (PMC1088965; doi:10.1186/gb-2005-6-4-r37)
Supplement: Additional File 1 — A complete set of predicted selenoprotein sequences with annotations (accession number, protein name, ORF location and in-frame TGA location) [file gb-2005-6-4-r37-S1.txt]

>AACY01599267 AACY01000000, SelW-like, ORF location: 186_461, TGA position: 55..57
ATGGCTAATTCTGAATTCGGGAAAATAGATGTTGAAATTAAATATTGTGTTAGT__TGA__GGGTACTTTCCAGTAGCCACGTGGATGGCTGCAGAGTTTTTATCTAGTCATAACCCGGGTGATATTGCAATCACAATAACACCTGCGGACAAAGGTCGGCTTGAAGTTTATATACAAAAAGAAAAAGTTTATGATTGTAAGGACGAAAAAGCTATGCCTGATTATAATAAAATCAAAGAATTGCAGATGCTTGTAATCGAAAAATTATTTGAAGTATAA
>AACY01599267 AACY01000000, SelW-like, ORF location: 186_461, TGA position: 55..57, protein sequence
MANSEFGKIDVEIKYCVSuGYFPVATWMAAEFLSSHNPGDIAITITPADKGRLEVYIQKEKVYDCKDEKAMPDYNKIKELQMLVIEKLFEV

>AACY01041377 AACY01000000, SelW-like, ORF location: 909_670, TGA position: 4..6
ATG__TGA__AACTACCTTCCTGATGCGGAGCGTGTCTCGGCAGAATTGAAGGAAATGAAGATCAGTGATATTGAGCTGGTGCCTGAAGGAAAAGGAATCTTTGATGTTGAAATTGATGGAAAACTCATCTTCTCCAAATTCCAATCGGGGCGGTTCCCTGATCGAGGCGAGATTCCGAGCCTGATTTCAAACCAGGATTCCATCAAAGGGATTGTAAACAGTTCGGATGCATCCTGTTGCTGA
>AACY01041377 AACY01000000, SelW-like, ORF location: 909_670, TGA position: 4..6, protein sequence
MuNYLPDAERVSAELKEMKISDIELVPEGKGIFDVEIDGKLIFSKFQSGRFPDRGEIPSLISNQDSIKGIVNSSDASCC

>AACY01797253 AACY01000000, SelW-like, ORF location:  712_488, TGA position: 31..33
ATGAAAATATCTATTGAATATTGCTCTGTT__TGA__AATTATCTACCTAAAGCTTCCAGTTTGGAATCTGAGTTAGAACAAATTTATCCAGATGCTAAAATAATATTGATTTCTAGCGGGGGAGGAGTATTTGAGGTGATGGTAGATGATCAATTGATTTTTTCGAAAAAATCATTGGATCGTTTCCCTGAGAAAGGAGAAATCGCTAATCTGATAAATACGGAATAA
>AACY01797253 AACY01000000, SelW-like, ORF location:  712_488, TGA position: 31..33, protein sequence
MKISIEYCSVuNYLPKASSLESELEQIYPDAKIILISSGGGVFEVMVDDQLIFSKKSLDRFPEKGEIANLINTE

>AACY01525601 AACY01000000, SelW-like, ORF location: 622_419, TGA position: 4..6
ATG__TGA__AATTATTTGCCTAAGGCTTCCAGTTTGGAAGTTGAATTAAAAAATAATTTTCCTCAAGCAGACATTTCATTAATCTCTAGCGGAGGTGGCGTTTTTGAAATCTCTTTAAATGGCGATCTCATTTTTTCTAAAAAAGCTTTAAATCGTTTTCCTGAGGGTGGGGAGATAAAAAAACTGATCATGGATAGACTAGAATAA
>AACY01525601 AACY01000000, SelW-like, ORF location: 622_419, TGA position: 4..6, protein sequence
MuNYLPKASSLEVELKNNFPQADISLISSGGGVFEISLNGDLIFSKKALNRFPEGGEIKKLIMDRLE

>AACY01768301 AACY01000000, SelW-like, ORF location: 256_38, TGA position: 31..33
ATGAAGATAAAAATATTTTTCTGTGTTATT__TGA__AATTACGAACCGCGCGCTGCAGGTCTGGCAGTGGAATTAAAAAATTCTTGTGGGGTAGATTCAGAACTTGTTTCCGGAAAAAGAGGAGATTTTGAAGTAACAGTTGACGGGGAGAAAGTTTTTTCCAAACGGATATTGTCTAGGTTTCCTGAGCCTGGTGAAGTTTCAAAAATCATCAAGAAGTGA
>AACY01768301 AACY01000000, SelW-like, ORF location: 256_38, TGA position: 31..33, protein sequence
MKIKIFFCVIuNYEPRAAGLAVELKNSCGVDSELVSGKRGDFEVTVDGEKVFSKRILSRFPEPGEVSKIIKK

>AACY01472970 AACY01000000, SelW-like, ORF location: 497_715, TGA position: 31..33
ATGAGAATACATATAGAATATTGTGAAAAA__TGA__AACTATCATCCCGAATTTGAACGTGTTTCAAATCTTATAATTAAACATTTTCCAAATGCTATTATACAAGGAAATAATTCTCCGCCTAGAACTGGCTCATTTGAAGTTACAGTCAACAATATATTGAAATACTCAAAATTTCAAACTGATGAATTCCCTGATGAAAATGAAATATCTAATTGGTGA
>AACY01472970 AACY01000000, SelW-like, ORF location: 497_715, TGA position: 31..33, protein sequence
MRIHIEYCEKuNYHPEFERVSNLIIKHFPNAIIQGNNSPPRTGSFEVTVNNILKYSKFQTDEFPDENEISNW

>AACY01516815 AACY01000000, SelW-like, ORF location: 568_332, TGA position: 31..33
ATGGATATCAAACTAGAATTTTGTGTAGTT__TGA__AACTACACACCCCGTGCAGTTAGTACGGTTGAAGACATTTTAGAAAAGTACGGTCAAGAAGTGAAGTCTATAGACTTAATACCTACTTCAGGTGGAAAATTTGAATTTTACTTAAACGGTGATTTGATATTTTCAAAAATAGAAAAGGATAGACATACAGAAGATGGAGAGATACTAGGCTTAATAGAAAAAGCTCTTAGTTGA
>AACY01516815 AACY01000000, SelW-like, ORF location: 568_332, TGA position: 31..33, protein sequence
MDIKLEFCVVuNYTPRAVSTVEDILEKYGQEVKSIDLIPTSGGKFEFYLNGDLIFSKIEKDRHTEDGEILGLIEKALS

>AACY01033453 AACY01000000, SelW-like, ORF location: 1480_1713, TGA position: 31..33
ATGGATATCTCTATTGCTTATTGCAATGAA__TGA__AACTATTTACCTAGAGCTGCCAGTATGGCTAGCAATATTTTAGAAAAATTTGGCAATGGCATTACCTCGCTTACTATGATCCCATCTTCAGGAGGTGTTTATGAGGTAACCAAAAATAATAATCTAATTTTTTCTAAAAAAAATGAAGGTAGATTTCCTGAATTAGATGAGATTTATGCATTACTTGAATCGTCTACTTAA
>AACY01033453 AACY01000000, SelW-like, ORF location: 1480_1713, TGA position: 31..33, protein sequence
MDISIAYCNEuNYLPRAASMASNILEKFGNGITSLTMIPSSGGVYEVTKNNNLIFSKKNEGRFPELDEIYALLESST

>AACY01119010 AACY01000000, SelW-like, ORF location: 8888_9124, TGA position: 31..33
ATGGAAATCAAACTAGAATTTTGTATTGTT__TGA__AACTATACACCCCGTGCAGTTAGTACGGTAGAAGACATACTTGAAAAATACGGAAAAGAAGTAAAATCCATTGATCTTATTCCAGGAACAGGTGGTGTTTTTGAATTGTATTTAAATGGTGAACTTATTTATTCAAAACTTGAAACTGGAAGGCATACAAACGAAGGTGAAATATTAGAGTTAATGGAAAAAGCACTTAGTTGA
>AACY01119010 AACY01000000, SelW-like, ORF location: 8888_9124, TGA position: 31..33, protein sequence
MEIKLEFCIVuNYTPRAVSTVEDILEKYGKEVKSIDLIPGTGGVFELYLNGELIYSKLETGRHTNEGEILELMEKALS

>AACY01580784 AACY01000000, SelW-like, ORF location: 376_609, TGA position: 31..33
ATGGATATCTCTATTGCTTATTGTAACGAA__TGA__AACTATTTACCTAGAGCTACCAGTATGGCTAGCAAAATTTTAGAAAAATATGGCAATGGAATTACCTCGCTTGCTATGATCCCATCTTCTGGGGGTGTTTATGAGGTAACCAAAAATAATAATCTAATTTTTTCTAAAAAAAATGAAGGTAGATTTCCTGAATTAGATGAGATTTATGCATTACTTGAATCGTCTACTTAA
>AACY01580784 AACY01000000, SelW-like, ORF location: 376_609, TGA position: 31..33, protein sequence
MDISIAYCNEuNYLPRATSMASKILEKYGNGITSLAMIPSSGGVYEVTKNNNLIFSKKNEGRFPELDEIYALLESST

>AACY01720181 AACY01000000, SelW-like, ORF location: 22_261, TGA position: 31..33
ATGAACATAACAATTAAATATTGTGGTCAA__TGA__GGATATAAAAATAAAGCTCAAGTTGTGGGTGATGAAATATTAGAGGAATATCCAGATGCGAAAGTAATGTTAGAAGTTGGTAGTGGTGGTCAGTTTGATATAATTTATGAATCAAGACATTATATATTATTTTCAAAAGATACAGAAAATAGATTTCCTGAAAAAGGGGAAATCATTAAACTATTAGGGAGAAATGAAAATGGGTAA
>AACY01720181 AACY01000000, SelW-like, ORF location: 22_261, TGA position: 31..33, protein sequence
MNITIKYCGQuGYKNKAQVVGDEILEEYPDAKVMLEVGSGGQFDIIYESRHYILFSKDTENRFPEKGEIIKLLGRNENG

>AACY01454671 AACY01000000, SelW-like, ORF location: 776_540, TGA position: 31..33
ATGGAAATCAAACTTGAATTTTGTGTAGTT__TGA__AACTACACACCTCGTGCAGTTGGCACGATTGAAGATATCTTAGAAGTTTACGGTAACAAAGTTACAAACATTCAACTAATTCCAAGTGGTGGTGGAGTATTTGAATTTCATTTAAATGAAAAATTATTATTTTCAAAAAAAGAACTTGGAAGACACTCAGAAGATGGAGAAATTCTTAAATTAATTGAAGAAGATCTTGGTTGA
>AACY01454671 AACY01000000, SelW-like, ORF location: 776_540, TGA position: 31..33, protein sequence
MEIKLEFCVVuNYTPRAVGTIEDILEVYGNKVTNIQLIPSGGGVFEFHLNEKLLFSKKELGRHSEDGEILKLIEEDLG

>AACY01608140 AACY01000000, SelW-like, ORF location: 854_621, TGA position: 31..33
ATGAATTTATCTATTGAATATTGTAACGTT__TGA__AATTATTTGCCTAGAGCAGCCAGTTTGGCTAGTTCAATATTAAAAAAATATGGAACATCTGTTTCAGCTTTAAAACTAATTCCTTCATCTGGTGGAGTGTTTGAAATTTATTATGATAAAAATTTGATTTTCTCAAAAAAAGATGAAGGTCGTTTTCCAGAAGAAAGTGAAGTGCTTAATACACTGGACAACTTTGATTAA
>AACY01608140 AACY01000000, SelW-like, ORF location: 854_621, TGA position: 31..33, protein sequence
MNLSIEYCNVuNYLPRAASLASSILKKYGTSVSALKLIPSSGGVFEIYYDKNLIFSKKDEGRFPEESEVLNTLDNFD

>AACY01074353 AACY01000000, SelW-like, ORF location: 288_524, TGA position: 31..33
ATGGAAATCAAACTAGAATTCTGCGTAGTC__TGA__AATTACACACCCCGTGCAGTTAGTACGGTTGAAGACATTTTAGAAAAATACGGTCAAGAAGTTGAATCTATAGACTTAATACCTACATCAGGTGGAAAATTTGAGTTTTACTTAAATGGTGAATTACTCTACTCAAAAATAGAAACTGATAGACATACTGAAGATGGAGAAATACTAGGTTTAATAGAAAAAGCTCTTAGTTGA
>AACY01074353 AACY01000000, SelW-like, ORF location: 288_524, TGA position: 31..33, protein sequence
MEIKLEFCVVuNYTPRAVSTVEDILEKYGQEVESIDLIPTSGGKFEFYLNGELLYSKIETDRHTEDGEILGLIEKALS

>AACY01512978 AACY01000000, SelW-like, ORF location: 228_458, TGA position: 31..33
ATGAAAATATCCATTGAATATTGTAGCGCC__TGA__AACTACCTGCCTAAAGCCTCCAGTTTGGAGAATTATTTAAAATCTAAGTATGATGATATCGATGTAGAGCTCATATCTAGTAGTGGCGGTGTTTTTGAAATAACCCTTGATAACGACCTTATCTTTTCAAAAAAATCTTTGGGTCGGTTCCCAGATGATGGCGAGATAGATAGCCTCATAGATAAAAATATCATTTAA
>AACY01512978 AACY01000000, SelW-like, ORF location: 228_458, TGA position: 31..33, protein sequence
MKISIEYCSAuNYLPKASSLENYLKSKYDDIDVELISSSGGVFEITLDNDLIFSKKSLGRFPDDGEIDSLIDKNII

>AACY01000217 AACY01000000, SelW-like, ORF location: 775_1014, TGA position: 4..6
ATG__TGA__AACTACCTTCCTGATGCGGAGCGTGTCTCGGCAGAATTGAAGGAAATGAATATCAGTGATATTGAACTGGTGCCTGAAGGAAAAGGAATCTTTGATGTTGAAATTGATGGAAAACTTATCTTCTCCAAATTCCAATCGGGGCGGTTCCCTGATCGAGGTGAGATTCCGGGTCTGATTTCAAACCAGGATTACATCAAAGGGATTGTAAACAGTCCGGATGCATCCTGTTGCTGA
>AACY01000217 AACY01000000, SelW-like, ORF location: 775_1014, TGA position: 4..6, protein sequence
MuNYLPDAERVSAELKEMNISDIELVPEGKGIFDVEIDGKLIFSKFQSGRFPDRGEIPGLISNQDYIKGIVNSPDASCC

>AACY01784800 AACY01000000, SelW-like, ORF location: 532_296, TGA position: 31..33
ATGGAAATCAAACTAGAATTCTGCGTAGTC__TGA__AATTACACTCCCCGTGCAGTTAGTACGGTTGAAGACATTTTAGAAAAATACGGTCAAGAAGTTGAATCTATAGACTTAATACCTACATCAGGTGGAAAATTTGAGTTTTACTTAAATGGTGAATTACTGTATTCAAAAATAGAAACTGATAGACATACTGAAGATGGAGAAATACTAGGTTTAATAGAAAAAGCTCTTAGTTGA
>AACY01784800 AACY01000000, SelW-like, ORF location: 532_296, TGA position: 31..33, protein sequence
MEIKLEFCVVuNYTPRAVSTVEDILEKYGQEVESIDLIPTSGGKFEFYLNGELLYSKIETDRHTEDGEILGLIEKALS

>AACY01255807 AACY01000000, SelW-like, ORF location: 654_421, TGA position: 31..33
ATGAATTTCAAAATAACGTATTGCGCTGAA__TGA__GACTATAAACCTAAGGCCGACAGTTTGTCGGCGCTCTTAAAAGAAATCTTCGATTGTGATGTGTCGTTAGTTGCGGGCGGCGGGGGCGTATTTGACGTTGAGAGAGGGGGAGAGCTCATTTATTCAAAGTTCCAGACGGGAAGCTTCCCGGACGAAAAAAAGCTTGTCGGCGAATTAAGAGAAACCGGCCGACTTAACTAG
>AACY01255807 AACY01000000, SelW-like, ORF location: 654_421, TGA position: 31..33, protein sequence
MNFKITYCAEuDYKPKADSLSALLKEIFDCDVSLVAGGGGVFDVERGGELIYSKFQTGSFPDEKKLVGELRETGRLN

>AACY01056338 AACY01000000, SelW-like, ORF location: 1157_921, TGA position: 31..33
ATGAAAATCAAACTAGAATTTTGTATAGTT__TGA__AACTATACACCCCGTGCAGTTAGTACGGTTGAAGACATACTTGAAAAATATGGAAAAGAAATAACGTCAATAGATTTGATACCTGGAACGGGCGGAGTATTTGAGCTTTACTTAGATGAAGTGTTAATCTATTCAAAGCTTGAAACTGGTCGTCATACGAACGAAGGTGAAATTTTACAGTTAATGGAAAACGCGCTTAGTTGA
>AACY01056338 AACY01000000, SelW-like, ORF location: 1157_921, TGA position: 31..33, protein sequence
MKIKLEFCIVuNYTPRAVSTVEDILEKYGKEITSIDLIPGTGGVFELYLDEVLIYSKLETGRHTNEGEILQLMENALS

>AACY01550173 AACY01000000, SelW-like, ORF location: 239_475, TGA position: 31..33
ATGGAAATCAAACTTGAATTTTGTGTAGTT__TGA__AACTACACACCTCGTGCAGTTGGCACGATTGAAGATATCTTAGAAGTTTACGGTAACAAAGTTACAAACATTCAACTAATTCCAAGTGGTGGTGGAGTATTTGAATTTCATTTAAATGAAAAATTATTATTTTCAAAAAAAGAACTTGGAAGACACTCAGAAGATGGAGAAATTCTTAAATTAATTGAAGAAGATCTTGGTTGA
>AACY01550173 AACY01000000, SelW-like, ORF location: 239_475, TGA position: 31..33, protein sequence
MEIKLEFCVVuNYTPRAVGTIEDILEVYGNKVTNIQLIPSGGGVFEFHLNEKLLFSKKELGRHSEDGEILKLIEEDLG

>AACY01691860 AACY01000000, SelW-like, ORF location: 173_1, TGA position: 31..33
ATGAAAATATCTATTGAATATTGCAACTCT__TGA__AACTATTTGCCAAGAGCGTCCAGGATGGCCGCTGATTTATTAGATAAGTATGGTAATAGCATAACTAATTTATCGCTAATTCCCTCTAGCGGTGGAGTATATGAAGTAATGAAAAACGATCAGGTAATCTTTCAAAAA
>AACY01691860 AACY01000000, SelW-like, ORF location: 173_1, TGA position: 31..33, protein sequence
MKISIEYCNSuNYLPRASRMAADLLDKYGNSITNLSLIPSSGGVYEVMKNDQVIFQK

>AACY01776493 AACY01000000, SelW-like, ORF location: 2_202, TGA position: 13..15
TATTGTGTTGTC__TGA__AATTACGAAATACGGGCAGTTGGTCTGGCAGCAGAGTTAAAAAAATCCTATGGATTAGAATCAGAACTTGTTTCTGGTAAAAGGGGGGACTTTGAAGTTACAGTTGATGGAATTAAAGTTTTTTCTAAACAGGAGCTTTCAAGGTTTCCTGAACCAGGAGAGGTTTCAAGAATTCTGGATAAATGA
>AACY01776493 AACY01000000, SelW-like, ORF location: 2_202, TGA position: 13..15, protein sequence
YCVVuNYEIRAVGLAAELKKSYGLESELVSGKRGDFEVTVDGIKVFSKQELSRFPEPGEVSRILDK

>AACY01296814 AACY01000000, SelW-like, ORF location: 455_216, TGA position: 4..6
ATG__TGA__AACTACCTTCCTGATGCGGAGCGTGTCTCGGCAGAATTGAAGGAAATGAAGATCAGTGATATTGAGCTGGTGCCTGAAGGAAAAGGAATCTTTGATGTTGAAATTGATGGAAAACTCATCTTCTCCAAATTCCAATCGGGGCGGTTCCCTGATCGAGGTGAGATTCCGAGCCTGATTTCAAACCAGGATTCCATCAAAGGGATTGTAAACAGTCCGGATGCATCCTGTTGCTGA
>AACY01296814 AACY01000000, SelW-like, ORF location: 455_216, TGA position: 4..6, protein sequence
MuNYLPDAERVSAELKEMKISDIELVPEGKGIFDVEIDGKLIFSKFQSGRFPDRGEIPSLISNQDSIKGIVNSPDASCC

>AACY01064870 AACY01000000, SelW-like, ORF location: 210_437, TGA position: 31..33
ATGACTATAACTATTGAATATTGCAATAGC__TGA__AACTATTTACCAAGGGCCGCCAGTATGGCGACAGAATTACTTGAAAAATATGGAAACTCTATATCTGGATTAGAGCTTATTCCCTCAGGTGGTGGAGTTTATGAGGTAACTAAGAATGGAAAGCTTATATTTTCAAAAAAAAATGAAGGACGTTTCCCGGATATAAATGAAATTGAAAATTTGTTGGAACAATAA
>AACY01064870 AACY01000000, SelW-like, ORF location: 210_437, TGA position: 31..33, protein sequence
MTITIEYCNSuNYLPRAASMATELLEKYGNSISGLELIPSGGGVYEVTKNGKLIFSKKNEGRFPDINEIENLLEQ

>AACY01372078 AACY01000000, SelW-like, ORF location: 459_680, TGA position: 31..33
ATGAAAGTCAGTATAGAATATTGCGTCCAG__TGA__AACTACAAACCCAGAGCAGCCAGTTTGGCTGCCCAACTTCAAAAAACATTCAACGCGGAAACCAGCCTGATCAAAGGTGGCGGGGGTGATTTCGACGTCTATGTCGACAATGTACTGATTTTTTCTAAAAAGGAGAGACGTTTCCCGAATGAGGGGGAAGTGGAAAGATTGATAAAAAACCAGAGTTGA
>AACY01372078 AACY01000000, SelW-like, ORF location: 459_680, TGA position: 31..33, protein sequence
MKVSIEYCVQuNYKPRAASLAAQLQKTFNAETSLIKGGGGDFDVYVDNVLIFSKKERRFPNEGEVERLIKNQS

>AACY01466288 AACY01000000, SelW-like, ORF location: 835_632, TGA position: 13..15
TATTGTGTTGTC__TGA__AATTACGAACCACGGGCAGTTGGTCTGGCAGCAGAGTTAAAAAAATCCTATGGATTAGAATCAGAACTTGTTTCTGGTAAAAGGGGGGACTTTGAAGTTACAGTTGATGGAATGAAAGTTTTTTCTAAACAGGAGCTTTCAAGGTTTCCTGAACCAGGAGAGGTTTCAAGAATTCTGGATAAATGA
>AACY01466288 AACY01000000, SelW-like, ORF location: 835_632, TGA position: 13..15, protein sequence
YCVVuNYEPRAVGLAAELKKSYGLESELVSGKRGDFEVTVDGMKVFSKQELSRFPEPGEVSRILDK

>AACY01579622 AACY01000000, SelW-like, ORF location: 723_499, TGA position: 31..33
ATGAAGATATCTATTGAATATTGCTCTATT__TGA__AATTACTTACCAAAAGCTTCCAGTTTGGAATCAGAACTAGAGCAAATTTATCCAGATGCTGAAATAAAATTAGTTTCTAGCGGAGGAGGAGTGTTTGAGGTGATGGTAAATGGTAATCTGATTTTTTCAAAAAAATCATTAGACCGTTTTCCAGAGAAAGGAGAAATCGTTAATCTGATAAATATGGAATAG
>AACY01579622 AACY01000000, SelW-like, ORF location: 723_499, TGA position: 31..33, protein sequence
MKISIEYCSIuNYLPKASSLESELEQIYPDAEIKLVSSGGGVFEVMVNGNLIFSKKSLDRFPEKGEIVNLINME

>AACY01458380 AACY01000000, SelW-like, ORF location: 103_339, TGA position: 31..33
ATGGAAATCAAACTTGAATTTTGTGTAGTT__TGA__AACTACACACCTCGTGCAGTTGGCACGATTGAAGATATCTTAGAAGTTTACGGTAATAAAGTTACAAATATTCAACTAATTCCTAGCGGTGGTGGAGTATTTGAATTACATTTAAATGAAAAATTATTATTTTCAAAAAAAGAACTTGGAAGACACTCAGAAGATGGAGAAATTCTTAAATTAATTGAAGAAGATCTTGGTTGA
>AACY01458380 AACY01000000, SelW-like, ORF location: 103_339, TGA position: 31..33, protein sequence
MEIKLEFCVVuNYTPRAVGTIEDILEVYGNKVTNIQLIPSGGGVFELHLNEKLLFSKKELGRHSEDGEILKLIEEDLG

>AACY01033454 AACY01000000, SelW-like, ORF location: 4_237, TGA position: 31..33
ATGGATATCTCTATTGCTTATTGCAATGAA__TGA__AACTATTTACCTAGAGCTGCCAGTATGGCTAGCAATATTTTAGAAAAATTTGGCAATGGCATTACCTCGCTTACTATGATCCCATCTTCAGGAGGTGTTTATGAGGTAACCAAAAATAATAATCTAATTTTTTCTAAAAAAAATGAAGGTAGATTTCCTGAATTAGATGAGATTTATGCATTACTTGAATCGTCTACTTAA
>AACY01033454 AACY01000000, SelW-like, ORF location: 4_237, TGA position: 31..33, protein sequence
MDISIAYCNEuNYLPRAASMASNILEKFGNGITSLTMIPSSGGVYEVTKNNNLIFSKKNEGRFPELDEIYALLESST

>AACY01535417 AACY01000000, SelW-like, ORF location: 170_352, TGA position: 4..6
ATG__TGA__AACTACCTTCCTGATGCTGAGCATGCCTCAGTTGAATTGAAGTCAAAAGGTGTAGACGTGGAGCTAATCAAAGGATCAAATGGAGTCTTAGATGTGGAGATCAATGGAAAGCTCGTTTACTCAAGACGTAAGACAGGACGCTTTCCAAATCCTGGAGAATTGACTTTCCTAATTTAA
>AACY01535417 AACY01000000, SelW-like, ORF location: 170_352, TGA position: 4..6, protein sequence
MuNYLPDAEHASVELKSKGVDVELIKGSNGVLDVEINGKLVYSRRKTGRFPNPGELTFLI

>AACY01049565 AACY01000000, SelW-like, ORF location: 3152_3379, TGA position: 31..33
ATGAAAATATCTATTGAATATTGCAACTCT__TGA__AACTATTTGCCAAGAGCGTCCAGGATGGCCGCTGATTTATTAGATAAGTATGGTAATAGCATAACTAATTTCTCGCTAATTCCCTCTAGCGGTGGAGTGTATGAAGTAATGAAAAACGATCAGGTAATCTTTTCAAAAAAAGAATTAAACAGATTTCCTGAACTAGAAGAATTAATTAATATTATTGAATCATAG
>AACY01049565 AACY01000000, SelW-like, ORF location: 3152_3379, TGA position: 31..33, protein sequence
MKISIEYCNSuNYLPRASRMAADLLDKYGNSITNFSLIPSSGGVYEVMKNDQVIFSKKELNRFPELEELINIIES

>AACY01177805 AACY01000000, SelW-like, ORF location: 428_664, TGA position: 31..33
ATGGAAATCAAACTAGAATTCTGCGTAGTC__TGA__AATTACACTCCCCGTGCAGTTAGTACGGTTGAAGACATTTTAGAAAAATACGGTCAAGAAGTTGAATCTATAGACTTAATACCTACATCAGGTGGAAAATTTGAGTTTTACTTAAATGGTGAATTACTGTATTCAAAAATAGAAACTGATAGACATACTGAAGATGGAGAAATACTAGGTTTAATAGAAAAAGCTCTTAGTTGA
>AACY01177805 AACY01000000, SelW-like, ORF location: 428_664, TGA position: 31..33, protein sequence
MEIKLEFCVVuNYTPRAVSTVEDILEKYGQEVESIDLIPTSGGKFEFYLNGELLYSKIETDRHTEDGEILGLIEKALS

>AACY01074352 AACY01000000, SelW-like, ORF location: 1725_1961, TGA position: 31..33
ATGGAAATCAAACTAGAATTCTGCGTAGTC__TGA__AATTACACACCCCGTGCAGTTAGTACGGTTGAAGACATTTTAGAAAAATACGGTCAAGAAGTTGAATCTATAGACTTAATACCTACATCAGGTGGAAAATTTGAGTTTTACTTAAATGGTGAATTACTCTACTCAAAAATAGAAACTGATAGACATACTGAAGATGGAGAAATACTAGGTTTAATAGAAAAAGCTCTTAGTTGA
>AACY01074352 AACY01000000, SelW-like, ORF location: 1725_1961, TGA position: 31..33, protein sequence
MEIKLEFCVVuNYTPRAVSTVEDILEKYGQEVESIDLIPTSGGKFEFYLNGELLYSKIETDRHTEDGEILGLIEKALS

>AACY01490449 AACY01000000, SelW-like, ORF location: 679_467, TGA position: 7..9
GTGCCC__TGA__GATTACTCAAGCCACGCCGTGCGCGTCGCCCAAGAAATCATGACCCAATACCAGCACCAGATGGCGTCACTAGTCCTCATTCCCGGAGATAAAGGCATCTTCGACGTCAAAGTCAACGACGCCCTCATCTACTCCAAGCACGCAACGGGGCGGTTCCCCGAACCGGGAGAAATAACCGCCGATGCCAGCACTATTGTTGAGTAA
>AACY01490449 AACY01000000, SelW-like, ORF location: 679_467, TGA position: 7..9, protein sequence
VPuDYSSHAVRVAQEIMTQYQHQMASLVLIPGDKGIFDVKVNDALIYSKHATGRFPEPGEITADASTIVE

>AACY01091026 AACY01000000, SelW-like, ORF location: 1014_736, TGA position: 43..45
ATGGAAGGAAAAGTACAATTAGAAATTACATACTGCGTTCCT__TGA__CAGCATCATGCTACTGCCACGTGGATGGCAAATGAATTTTTCAGAGCTTACGGGCCTGATGCAGCAATCACAATTTCACCAAGGGGACAAGGTATTATGGAAGTATTCCTAGATGGTGAAAAAATCTTCGATAAAAAAGCGGAAGATAATCAATATCCAGATTTAGCTAGAGTTCGAAAGATGAAAGAAGTTATAGCAGCTAAACTGGAAACAATCCCTGCAGCAGCTGACTAG
>AACY01091026 AACY01000000, SelW-like, ORF location: 1014_736, TGA position: 43..45, protein sequence
MEGKVQLEITYCVPuQHHATATWMANEFFRAYGPDAAITISPRGQGIMEVFLDGEKIFDKKAEDNQYPDLARVRKMKEVIAAKLETIPAAAD

>AACY01475618 AACY01000000, SelW-like, ORF location: 190_423, TGA position: 31..33
ATGAAACTTCATATTGAATTTTGTGAAAGA__TGA__AATTATAGACCTCAATTTGAGCAGTTGGCTCAGTCGCTTGAAAATAAATTTCCGGACATAGAGGTACTAGGTAATCAAAATAGAGAATTTCGTATAGGTTCTTTTGAAATTACATATGGGGATGAAATAATTTTTTCAAAATTAGCAGAAAATCGATTTCCTGAAAGTGAAGAGATTATAAATTTATTGAAAGACCTTTAG
>AACY01475618 AACY01000000, SelW-like, ORF location: 190_423, TGA position: 31..33, protein sequence
MKLHIEFCERuNYRPQFEQLAQSLENKFPDIEVLGNQNREFRIGSFEITYGDEIIFSKLAENRFPESEEIINLLKDL

>AACY01482385 AACY01000000, SelW-like, ORF location: 481_254, TGA position: 31..33
ATGAAAATATCTATAGAATATTGTAACGTT__TGA__AACTACTTGCCTAAAGCCTCCAGTTTGGAGAAATATTTAAAAGGGAAGTATGATGTTGAAATAGAGCTTATCTCAAGTGGTGGTGGTGTGTTTGAAGTATGTCTTGAAGATAAACTTATTTTTTCAAAAAAGTCCTTAGGTCGATTTCCTGAACATAGTGAAATAGACGACCTTATAAATCAAAATTTAAATTAA
>AACY01482385 AACY01000000, SelW-like, ORF location: 481_254, TGA position: 31..33, protein sequence
MKISIEYCNVuNYLPKASSLEKYLKGKYDVEIELISSGGGVFEVCLEDKLIFSKKSLGRFPEHSEIDDLINQNLN

>AACY01555107 AACY01000000, SelW-like, ORF location: 497_721, TGA position: 31..33
ATGAAAGTAAGTATAGAATATTGCGTCCAG__TGA__AACTACAAACCCAGAGCAGCCAGTTTGGCTGCCCAACTTCAAAAAACATTCAACGCGGAAACCAGCCTAATCAAAGTTGGGGGGGGTGATTTCGTCGTCTATGTCGACAGTGTACTGATTTACTCTAAGAAAAAGGAGGGGCGTTCCCCGAATGAGGGAGAAGTGGAAAGACTGATCAAAAACCAGAGTTGA
>AACY01555107 AACY01000000, SelW-like, ORF location: 497_721, TGA position: 31..33, protein sequence
MKVSIEYCVQuNYKPRAASLAAQLQKTFNAETSLIKVGGGDFVVYVDSVLIYSKKKEGRSPNEGEVERLIKNQS

>AACY01802944 AACY01000000, SelW-like, ORF location: 359_592, TGA position: 31..33
ATGAGAACTCGCATCACTTATTGCGTTCAG__TGA__AACTATGAGCCCATGGCAGTCAGTTTGGCTGAAAAATTGAAAACTTCCTTGAAACTGGAGACGGATTTAATCGAAGGGAGAAACGGAATATTCGATGTTGAACTGTCAGGAAAGCTCGTTTATTCGAAAAGGGAGACGGGTGAATTTCCAGACGAAGAATCTCTAATTCAGAAAATCAGGTCAGATCATTCGATAGGATAA
>AACY01802944 AACY01000000, SelW-like, ORF location: 359_592, TGA position: 31..33, protein sequence
MRTRITYCVQuNYEPMAVSLAEKLKTSLKLETDLIEGRNGIFDVELSGKLVYSKRETGEFPDEESLIQKIRSDHSIG

>AACY01108491 AACY01000000, SelW-like, ORF location: 1618_1800, TGA position: 4..6
ATG__TGA__AACTACCTTCCTGATGCTGAGCGTGCCTCAGCTGAATTGAAGTCAAAAGGAGTCAGCGTGGACCTAATCAAAGGATCAAATGGAGTCTTTGATGTGGAGATCGATGGAAAGCTGGTTTACTCAAAACGTAATACTGGCCGTTTCCCAAATCATGGAGAACTTTTAACACTGATTTAA
>AACY01108491 AACY01000000, SelW-like, ORF location: 1618_1800, TGA position: 4..6, protein sequence
MuNYLPDAERASAELKSKGVSVDLIKGSNGVFDVEIDGKLVYSKRNTGRFPNHGELLTLI

>AACY01201052 AACY01000000, SelW-like, ORF location: 587_823, TGA position: 31..33
ATGGAAATCAAACTAGAATTCTGCGTAGTC__TGA__AATTACACACCCCGTGCAGTTAGTACGGTTGAAGACATTTTAGAAAAATACGGTCAAGAAGTTGAATCTATAGACTTAATACCTACATCAGGTGGAAAATTTGAGTTTTACTTAAATGGTGAATTACTCTACTCAAAAATAGAAACTGATAGACATACTGAAGATGGAGAAATACTAGGTTTAATAGAAAAAGCTCTTAGTTGA
>AACY01201052 AACY01000000, SelW-like, ORF location: 587_823, TGA position: 31..33, protein sequence
MEIKLEFCVVuNYTPRAVSTVEDILEKYGQEVESIDLIPTSGGKFEFYLNGELLYSKIETDRHTEDGEILGLIEKALS

>AACY01792432 AACY01000000, SelW-like, ORF location: 226_456, TGA position: 31..33
ATGTTATTATCTATTAAATATTGTTCGGTT__TGA__AATTATTTGCCACATGCTTCCAGTTTGGAAGCAAGTTTAAAACTTCATTTCGAGACTCTTCAAGTTAAACTCATATCGAGTGGTGGAGGGATATTTGAAGTGACTCTTAATAGTGAGTTAATTTTTTCAAAAAAGTCATCAGGTCGATTTCCAACAAATTCTGAAATAATAGAACTAGTAGAAAAAAAAATAGTTTGA
>AACY01792432 AACY01000000, SelW-like, ORF location: 226_456, TGA position: 31..33, protein sequence
MLLSIKYCSVuNYLPHASSLEASLKLHFETLQVKLISSGGGIFEVTLNSELIFSKKSSGRFPTNSEIIELVEKKIV

>AACY01543828 AACY01000000, SelW-like, ORF location: 368_619, TGA position: 31..33
ATGGAAATTCGTATAACATATTGTGGTATC__TGA__AACTATCTACCAAAGGCACAGGTAGTGGCTTCAGAACTTAAAAGAAATTTTACAGATATCAATGTGGAGTTGGTAAAAGGTAGTGGTGGAGTATTTGATGTAGTTTTACTCGGAGATGGTTATAATGAAGGAGATAGAATACTATACTCTAAAACTATTACTAAAAGATTTCCATATGATGATGAGATATTTCATATTGTAGCTAAGTTATTAAATTAA
>AACY01543828 AACY01000000, SelW-like, ORF location: 368_619, TGA position: 31..33, protein sequence
MEIRITYCGIuNYLPKAQVVASELKRNFTDINVELVKGSGGVFDVVLLGDGYNEGDRILYSKTITKRFPYDDEIFHIVAKLLN

>AACY01781967 AACY01000000, SelW-like, ORF location: 809_627, TGA position: 4..6
ATG__TGA__AACTACCTACCTGATGCTGAGCGTGCCTCAGCTGAATTGAAGTCAAAAGGAGTCAGCGTGGACCTAATCAAAGGATCAAATGGAGTCTTTGATGTGGAGATCGATGGAAAGCTGGTTTACTCAAAACGTAATACTGGCCGTTTCCCAAATCGTGGAGAACTTTTAAAACTGATTTAA
>AACY01781967 AACY01000000, SelW-like, ORF location: 809_627, TGA position: 4..6, protein sequence
MuNYLPDAERASAELKSKGVSVDLIKGSNGVFDVEIDGKLVYSKRNTGRFPNRGELLKLI

>AACY01451489 AACY01000000, SelW-like, ORF location: 789_577, TGA position: 7..9
GTGCCC__TGA__GATTACTCAAGCGACGCCGTGCGCGTCGCCCAAGAAATCATGATCCAATACCAACACAACATGGCGTCAATGACCCTCATCCCCGGAGATAAAGGCATCTTCGACGTCAAAGTTAACGACACCCTCATCTACTCCAAACATTCGACTGGGCGGTTTCCCGATCCCAAAGAAATAACCTCCGAACTTCAGAAAACCATCATCTAA
>AACY01451489 AACY01000000, SelW-like, ORF location: 789_577, TGA position: 7..9, protein sequence
VPuDYSSDAVRVAQEIMIQYQHNMASMTLIPGDKGIFDVKVNDTLIYSKHSTGRFPDPKEITSELQKTII

>AACY01098822 AACY01000000, SelW-like, ORF location: 4723_4941, TGA position: 25..27
GTGACCATAGAATATTGTGCTGTT__TGA__AACTATCTACCTAGGGCTTCCAGTTTGGAGGCTAAATTAAAAAAGACCTTCCAAGGAATTGATGTACAACTAATTTCAAGTGGTGGTGGTGTATTTGAAGTGACCTTAAATGATAGACTTATCTTTTCTAAAAGGTCTCTAGACCGTTTCCCTGATGATGGTGAAATTGAGAAATTAATAGAACAAGGTTAA
>AACY01098822 AACY01000000, SelW-like, ORF location: 4723_4941, TGA position: 25..27, protein sequence
VTIEYCAVuNYLPRASSLEAKLKKTFQGIDVQLISSGGGVFEVTLNDRLIFSKRSLDRFPDDGEIEKLIEQG

>AACY01467283 AACY01000000, SelW-like, ORF location: 241_59, TGA position: 4..6
ATG__TGA__AACTACCTTCCTGATGCTGAGCGTGTCTCAGCTGAATTGAAGTCAAAAGGAGTTAGCGTGGAGCTAATCAAAGGATCAAATGGAGTCTTTGATGTGGAGATCGATGGAAAGCTGGTTTACTCAAAACGTACTACTGGCCGTTTTCCAAATCGTGGAGAATTGACTTTCCTAATTTAA
>AACY01467283 AACY01000000, SelW-like, ORF location: 241_59, TGA position: 4..6, protein sequence
MuNYLPDAERVSAELKSKGVSVELIKGSNGVFDVEIDGKLVYSKRTTGRFPNRGELTFLI

>AACY01094643 AACY01000000, SelW-like, ORF location: 557_790, TGA position: 31..33
ATGAGAACTCGCATCACTTATTGCGTTCAG__TGA__AATTATCAACCAATGGCAGTCAGTTTGGCTGAAAAACTAAAAACTTCTCTAAAATTAGAGACCGATTTAATCAAAGGTAGCAATGGAATATTCGATGTTGAACTAGATGGAAACCTCGTTTATTCGAAAAGGGAGACGGGTGAATTTCCAGACGAAGAATCTCTAATTCAGAAAATCAAGTCAGATCATTCGATAGGATAA
>AACY01094643 AACY01000000, SelW-like, ORF location: 557_790, TGA position: 31..33, protein sequence
MRTRITYCVQuNYQPMAVSLAEKLKTSLKLETDLIKGSNGIFDVELDGNLVYSKRETGEFPDEESLIQKIKSDHSIG


>AACY01010221 AACY01000000, Peroxiredoxin, ORF location: 207_662, TGA position: 130..132
ATGTTACTAGAAGGGACAAAAGCACCTAATTTTACATTGGAGGACCAAGATGGCAACTCTGTTAGCCTTTCAGATTTTCAAGGTCAAAAAGTTTTGCTATGGTTTTATCCAAAAGCCAGTACTCCAGGA__TGA__ACAATTGAAGGGCAAGAACTCCGTGATGAGTTCCAAAACTTTACATCAAAGAATACCATTATTTTAGGCATGAGTGCAGATTCGGTTAAATCACAAAAAAACTTTTGCGTCAAGCAAAGTTTCCCTTTCTCTCTTATTTCTGATCCAGATAAAAGCACAATAAGAAAGTATGAGGCAATTGGTAAAAAGAAAATGTATGGAAGAGAATATGAAGGTATTTTTAGAATTTCATATTTGATAGATGCTCAAGGAATAATAGAAAAAGTTTATGAAAAAGTGAAACCCAAAGAACACGCTAAAGAAGTTCTTAAAGATCTCGATTAA
>AACY01010221 AACY01000000, Peroxiredoxin, ORF location: 207_662, TGA position: 130..132, protein sequence
MLLEGTKAPNFTLEDQDGNSVSLSDFQGQKVLLWFYPKASTPGuTIEGQELRDEFQNFTSKNTIILGMSADSVKSQKNFCVKQSFPFSLISDPDKSTIRKYEAIGKKKMYGREYEGIFRISYLIDAQGIIEKVYEKVKPKEHAKEVLKDLD

>AACY01006487 AACY01000000, Peroxiredoxin, ORF location: 3027_2590, TGA position: 130..132
ATGATACAAGAAGGAAATCCGGCACCGGATTTTAGCCTCCCTAACCAGGATGGTATACAAAGAAAACTGAAAGATTTTTCAGGAAAATGGCTGCTGCTCTTCTTTTATCCCAAAGACGACACCCCCGGA__TGA__ACCATTGAAGCCAGGGCTTTCGGCGAAAGCCTGTACCAATTTGAACAAGCTGGGGTGGTTGTTCTGGGAGTCAGTCAGGACACTGTGGCAAGTCACAAAAAATACAGAGACAAGTACGGGTTCGGAGTAGGTTTATTGGCAGATCCTGGAAGGGAAATGTCTGAAGAATATGAAAGCGTTAAAAAACGAAAAAGCTTCCTGATTGACCCTGATGGGAACCTGGTGAAAATCTATCATAAAGTAAAACCTGCGGATCATGCACAGGAGGTGCTTGATGACCTCATCAAAATCCAGACGGGAAACTAG
>AACY01006487 AACY01000000, Peroxiredoxin, ORF location: 3027_2590, TGA position: 130..132, protein sequence
MIQEGNPAPDFSLPNQDGIQRKLKDFSGKWLLLFFYPKDDTPGuTIEARAFGESLYQFEQAGVVVLGVSQDTVASHKKYRDKYGFGVGLLADPGREMSEEYESVKKRKSFLIDPDGNLVKIYHKVKPADHAQEVLDDLIKIQTGN

>AACY01022740 AACY01000000, Peroxiredoxin, ORF location: 1267_1722, TGA position: 130..132
ATGTTAAAAGTAGGAGCGAAAGCACCAGATTTTACCTTAGATGACCAGGATGGTACACAAATTAGCTTAAGTGATTTTCAAGGCCAGAAAGTATTGTTATGGTTTTATCCTAGAGCTAGTACACCCGGT__TGA__ATAAATGAAGGTCAAGGACTCCGGGATGAGTTCAAGAATTTTCAGAATAATAATGTAGCGATAGTAGGAATGAGTGCTGATAAGGTTAAAGCACAAAAGAACTTTTGTGTGAAACAAAATTTCCCTTTTTCCCTTTTATCTGACCCGGATAAAACAACTATTAGAGCGTATGAAGCAATAGGAATGAAAAAAATGTATGGTAGGGAATATGAAGGTATTTTTAGGGTTTCTTATCTAATTGATGAAAATGGAAATATTGAAAGAGCGTATGATAAGGTCAAACCAAAAGAACATGCACAACAAGTTTTAGCGGATCTAGATTGA
>AACY01022740 AACY01000000, Peroxiredoxin, ORF location: 1267_1722, TGA position: 130..132, protein sequence
MLKVGAKAPDFTLDDQDGTQISLSDFQGQKVLLWFYPRASTPGuINEGQGLRDEFKNFQNNNVAIVGMSADKVKAQKNFCVKQNFPFSLLSDPDKTTIRAYEAIGMKKMYGREYEGIFRVSYLIDENGNIERAYDKVKPKEHAQQVLADLD

>AACY01418014 AACY01000000, Peroxiredoxin, ORF location: 697_242, TGA position: 130..132
ATGTTAAAAGAAGGAATTAAAGCACCAAATTTTTCTTTGGAAGATCAGAATGGTGATTTAGTAAAATTAAAAGATTTTGAAGGGAAAAAAATATTGTTATGGTTTTACCCTAAAGCAAGCACACCTGGC__TGA__ACTATAGAAGGTCAGAGACTCCGGGATGAGTTTCAGAATTTTAAACAGGCGAATACAGTCATTTTAGGGATGAGTGCAGATACTGTAAAATCCCAAAATAACTTTTGTAATAAACAAAATTTTCCTTTTCAATTATTATCGGATACCGAAAAAACAACTATAAGAGCATATGAAGCTATTGGTATGAAAAAAATGTATGGAAGAGAATACGAAGGGATTTTTCGAATTTCATACTTAATAGATGAAAAAGGTATAATTGAGAAAGTGTATTCTAAGGTTAAACCAAAAGAGCATGCATCAGAAGTTTTAAAAGATATTTCTTAA
>AACY01418014 AACY01000000, Peroxiredoxin, ORF location: 697_242, TGA position: 130..132, protein sequence
MLKEGIKAPNFSLEDQNGDLVKLKDFEGKKILLWFYPKASTPGuTIEGQRLRDEFQNFKQANTVILGMSADTVKSQNNFCNKQNFPFQLLSDTEKTTIRAYEAIGMKKMYGREYEGIFRISYLIDEKGIIEKVYSKVKPKEHASEVLKDIS

>AACY01491834 AACY01000000, Peroxiredoxin, ORF location: 333_1, TGA position: 37..39
GTGTTGTACTATTTTCCTAAAGCTGACACACCTGGA__TGA__ACTATTCAGGCTTGCGGGTTCCGTGACATATATGATAAATATAAGAAATCTGATATTGTGGTTTTTGGAATTAGCTATGATTCTCCAAGGTCACTTAAAAAATTTAAAAAGAAATGGAAGCTACCATTTAATCTACTTTCAGACTCAAAAAAAGAAGTTGCTGTTAAATATGGTGCTAATTCACCACTATGGACTAAAAGAATCACATTTGTAATTAATGAGAATGGTAACATCGAAAAAATTTATAGAAAAATGAATGTTAACACTCATGCGGAGAAAATATTAAGTGAAATC
>AACY01491834 AACY01000000, Peroxiredoxin, ORF location: 333_1, TGA position: 37..39, protein sequence
VLYYFPKADTPGuTIQACGFRDIYDKYKKSDIVVFGISYDSPRSLKKFKKKWKLPFNLLSDSKKEVAVKYGANSPLWTKRITFVINENGNIEKIYRKMNVNTHAEKILSEI

>AACY01494490 AACY01000000, Peroxiredoxin, ORF location: 227_1, TGA position: 19..21
ATGGCTGATACCCCTGGC__TGA__ATTAAAGAGGCTTGCGGGTTCCGTAATATTTATAGTGAGTTTGAAAAAAATAATATTAGTGTAGTTGGTATAAGCTATGATAAGCCGAAATCACTTCGAAGCTTTAAAGATAAATTTAACCTCCCTTTTAGTTTTTTATCAGATAGGAATAAAACAGTTGCAAGAAGTTATGGAGCTAATGGAATATTCGTGCCTAAAAGAATG
>AACY01494490 AACY01000000, Peroxiredoxin, ORF location: 227_1, TGA position: 19..21, protein sequence
MADTPGuIKEACGFRNIYSEFEKNNISVVGISYDKPKSLRSFKDKFNLPFSFLSDRNKTVARSYGANGIFVPKRM

>AACY01006566 AACY01000000, Peroxiredoxin, ORF location: 165_620, TGA position: 130..132
ATGTTGAAGATTGGAGATAAGGCTCCTGATTTTACATTATTAGATGGTGATGAAAATTCTGTATCATTATCAGATTTTAAGGGGCAAAGGGTTGTTCTTTGGTTTTTTCCAAGAGCAAGTACACCTGGA__TGA__ACAAATGAAGGACAGGGGTTCCGTGATGAATTCAAAAAATTTAAAGATAAAAATATTGCAGTTATAGGTATGAGTGCTGATTCGACAAAAAAACAAAAAAATTTTTGTGAAAAACAGAGCTTCCCATTTCTTTTGCTTAGTGATGAATCAACTAATGTTTTAAAAGCATATGATGCTTGGGGTTTAAAAAAAATGTATGGAAGAGAATATGAAGGAATTTATCGAATTACATATGTAATAGATGAGGATGGAACAATAATTAATTCATATTCAAAAGTATCTGTGAAAACACATGCTTTAGATGTATTACAAGATTTAGATTAA
>AACY01006566 AACY01000000, Peroxiredoxin, ORF location: 165_620, TGA position: 130..132, protein sequence
MLKIGDKAPDFTLLDGDENSVSLSDFKGQRVVLWFFPRASTPGuTNEGQGFRDEFKKFKDKNIAVIGMSADSTKKQKNFCEKQSFPFLLLSDESTNVLKAYDAWGLKKMYGREYEGIYRITYVIDEDGTIINSYSKVSVKTHALDVLQDLD

>AACY01271188 AACY01000000, Peroxiredoxin, ORF location: 443_57, TGA position: 70..72
GTGAAGAAAGACGATTTCGCCGGGCGCTATGTCCTTCTCTGGTGGTATCCCAAAGCCGATACACCCGGC__TGA__ACCATCGAAGGCAACGGGTTCCGTGATCGAATCCAAGACTTCGAAGACCGTAACACCTCAATCGTCGGCATCAGTTATGACAGCCCGGCAGACAACGGTGCGTTTCGCGATAAATTCTCGTTCCCCTACGACCTGCTGAGCGACGAGGAAGGCGCCGTTTCCATCGCCTTCGGCGTATCAGAACCGGACAGCCCACGATCGCCGCGCAAATCTGTGTTGATCGGACCTGACGGCAAGGTCGCCGTGGCCTATGATGAGGTGACGCCGGCCGATCATCCCGGCCAGGTCATCGACGATCTCGACGGCATGTCCTGA
>AACY01271188 AACY01000000, Peroxiredoxin, ORF location: 443_57, TGA position: 70..72, protein sequence
VKKDDFAGRYVLLWWYPKADTPGuTIEGNGFRDRIQDFEDRNTSIVGISYDSPADNGAFRDKFSFPYDLLSDEEGAVSIAFGVSEPDSPRSPRKSVLIGPDGKVAVAYDEVTPADHPGQVIDDLDGMS

>AACY01001445 AACY01000000, Peroxiredoxin, ORF location: 6246_5791, TGA position: 130..132
ATGTTGGGAGTAGGTTCTAAGGCTCCAGAATTTCAATTAAGTGATCAAGATGGTAATACGGTAAACATCACTGATTTTAAAGGGAAAAAAGTTTTACTTTGGTTTTTCCCTAAAGCAAGTACCCCTGGC__TGA__ACGGTACAAGGGCAAGGACTCCGGGATGAGTTCAAAAGTTTTGCAAGGGAAAACACTATTATTCTTGGGATGAGCGCTGACTCAGTTAAGAGACAAAAAAATTTTACAGAAAAACAAGAATTCCAGTTTCAACTACTTTCAGACCCAGATAAAGAGGTGATTAGATCTTATCGCGCTATCGGGATGAAAAAAATGTATGGTAGGGAATACGAAGGAATTTTAAGGATAGCATATTTAATTGATGAAAAGGGTAATATAGACAAGGTTTATGAGAAGGTAAGTACAAAAACATTTGCTGGAGATGCATTATTAGATCTAAGCTAA
>AACY01001445 AACY01000000, Peroxiredoxin, ORF location: 6246_5791, TGA position: 130..132, protein sequence
MLGVGSKAPEFQLSDQDGNTVNITDFKGKKVLLWFFPKASTPGuTVQGQGLRDEFKSFARENTIILGMSADSVKRQKNFTEKQEFQFQLLSDPDKEVIRSYRAIGMKKMYGREYEGILRIAYLIDEKGNIDKVYEKVSTKTFAGDALLDLS

>AACY01080468 AACY01000000, Peroxiredoxin, ORF location: 370_2, TGA position: 130..132
ATGCTTGAAGTAGGAAACGAAGCACCAAAATTTTCAGCACTTGATCAAGATGGCAAAACCCTATCCTTAGCTGATTTTTTGGGAAGTTGGGTTTTGTTTTGGTGGTATTCAAAAGCATCAACACCGGGT__TGA__ACGATCCAAGGCCAGGGGCTCCGTGATAGAGCTTCAGAATTTTCGAACCTAGGAGCCGTAATAGTCGGTGCCAGTTTCGACACAGTAGAAGAACAAAAGAAATTTTTCGAAGAGCAAGAATTTTCCTTTCCATTAATAGCCGACCCAGAGAGAGAAATAGGAGAGCTTTATGGGGTAGCTCGGTCCGTAGAAGACCCAGCTGCAGCTTTTCCCATAAGGACGAGTTTCTTAATTTCT
>AACY01080468 AACY01000000, Peroxiredoxin, ORF location: 370_2, TGA position: 130..132, protein sequence
MLEVGNEAPKFSALDQDGKTLSLADFLGSWVLFWWYSKASTPGuTIQGQGLRDRASEFSNLGAVIVGASFDTVEEQKKFFEEQEFSFPLIADPEREIGELYGVARSVEDPAAAFPIRTSFLIS

>AACY01481130 AACY01000000, Peroxiredoxin, ORF location: 595_227, TGA position: 49..51
GTGGGGCCGGTAGTTCTGTTCTTCTATCCGAAAGCTCTTACTCCTGGC__TGA__ACGAAGCAAAGCTGCTACTTCCGAGACCTCAGAGGAGAATTCCAAAAAGCAGAGGCATCGGTTGTTGGAATCAGCGCTGATCCGTGGGATCAGCTGAAAAAGTTCGATGACATCAACAACCTGGATCTGATGTTGCTATCTGACCCGGATCGGGTTGTTGCTAAGCAATTCAGCGTTAAGAGGCTTGGTGGTTTACCAAATCGTCGACGTACCTTCGTTATCGGACGCAACCGCGAGATCATCTCGATTATCGCAACTGAGACAGACATGCGAAAACATGCGGATGAGGCATTGAAAGCGCTCAACGCCATCAAGTAG
>AACY01481130 AACY01000000, Peroxiredoxin, ORF location: 595_227, TGA position: 49..51, protein sequence
VGPVVLFFYPKALTPGuTKQSCYFRDLRGEFQKAEASVVGISADPWDQLKKFDDINNLDLMLLSDPDRVVAKQFSVKRLGGLPNRRRTFVIGRNREIISIIATETDMRKHADEALKALNAIK

>AACY01352984 AACY01000000, Peroxiredoxin, ORF location: 552_950, TGA position: 130..132
ATGTTATCAATCGGATCAAGCGCCCCTGAATTTCAATTAAGTGATCAGGATGGTAATTCAGTAAATATTACAGATTTTGAAGGCCAAAAAGTTCTCCTATGGTTTTATCCTAGAGCAAGCACACCAGGC__TGA__ACTACCCAAGGCCAAGGACTCCGGGATGAGTTTAAAAATTTTAAAAAATTTAATACAGTAGTTTTAGGGATGAGTGCAGATTCAGTAAAGGCTCAAAAAAACTTTTGTTCAAAACAAGAGTTTCCATTCCAATTACTTTCTGATCCTGAAAAAGAAACGATTAGAGCTTATGAAGCTATTGGCTTAAAGAAAATGTATGGTAGAGAATATGAGGGTATTTTGAGAGTAGCATATTTGATAGATGAAAGTGGTAAATTTGAAGAG
>AACY01352984 AACY01000000, Peroxiredoxin, ORF location: 552_950, TGA position: 130..132, protein sequence
MLSIGSSAPEFQLSDQDGNSVNITDFEGQKVLLWFYPRASTPGuTTQGQGLRDEFKNFKKFNTVVLGMSADSVKAQKNFCSKQEFPFQLLSDPEKETIRAYEAIGLKKMYGREYEGILRVAYLIDESGKFEE

>AACY01023614 AACY01000000, Peroxiredoxin, ORF location: 894_1241, TGA position: 37..39
GTGATATATTATTTTCCTAAAGCAGATACACCTGGA__TGA__ACTATTCAGGCTTGCGGGTTCCGCGACATTTATGATAAATATGAAAAATCAAATATAGTGGTATTTGGAATTAGTTATGATTCATCAAGGTCTTTAAGAAAATTTAAGAAAAAATGGAAATTACCTTTTAATTTACTATCTGACTCAAAAAAAGAAGTAGCTGTAAAATATGGTGCAAATAGTTCTTTATGGACTAAAAGAATTACATTTGTAATAGATGAAAAAGGTAAAATTGAAAAAATATATAGAAAAATGAATGTTAACACTCATGCGGAGAAAATATTAAGTGAAATTACTCAAAAGAAATAG
>AACY01023614 AACY01000000, Peroxiredoxin, ORF location: 894_1241, TGA position: 37..39, protein sequence
VIYYFPKADTPGuTIQACGFRDIYDKYEKSNIVVFGISYDSSRSLRKFKKKWKLPFNLLSDSKKEVAVKYGANSSLWTKRITFVIDEKGKIEKIYRKMNVNTHAEKILSEITQKK

>AACY01143901 AACY01000000, Peroxiredoxin, ORF location: 165_1, TGA position: 130..132
ATGTTAGAAGTAGGAAGTAAGGCCCCTGATTTTACCCTAGACGATCAAGATGGTAACCCAGTCAGCCTAAGCAATTTTAAAGGTCAAAAAGTATTGTTATGGTTTTATCCAAAAGCCAGCACTGGCGGA__TGA__ACAACTGAAGGACAAATGCTCCGTGATGAGTAT
>AACY01143901 AACY01000000, Peroxiredoxin, ORF location: 165_1, TGA position: 130..132, protein sequence
MLEVGSKAPDFTLDDQDGNPVSLSNFKGQKVLLWFYPKASTGGuTTEGQMLRDEY

>AACY01698702 AACY01000000, Peroxiredoxin, ORF location: 208_2, TGA position: 40..42
GTGGTTGTTGCCTTTTTCCCTAAGGCTTACACAAGCGGC__TGA__ACGCTTGAGTGTAAGGCGCTGCGTGACAGCGATCGAGAAATTAGAAAATACAATGTGGCTTATTTTATGGCCAGCACGGACGAGGAGAGAGTAAACAGAGGTTTTGCCGAGAAAAATGGAGCGACTTTTCCCATACTATCTGATCCTGATAAAAGTGTTTGCACT
>AACY01698702 AACY01000000, Peroxiredoxin, ORF location: 208_2, TGA position: 40..42, protein sequence
VVVAFFPKAYTSGuTLECKALRDSDREIRKYNVAYFMASTDEERVNRGFAEKNGATFPILSDPDKSVCT

>AACY01022742 AACY01000000, Peroxiredoxin, ORF location: 73_528, TGA position: 130..132
ATGTTAAAAGTAGGAGCGAAAGCACCAGATTTTACCTTAGATGACCAGGATGGTACACAAATTAGCTTAAGTGATTTTCAAGGCCAGAAAGTATTGTTATGGTTTTATCCTAGAGCTAGTACACCCGGT__TGA__ATAAATGAAGGTCAAGGACTCCGGGATGAGTTCAAGAATTTTCAGAATAATAATGTAGCGATAGTAGGAATGAGTGCTGATAAGGTTAAAGCACAAAAGAACTTTTGTGTGAAACAAAATTTCCCTTTTTCCCTTTTATCTGACCCGGATAAAACAACTATTAGAGCGTATGAGGCAATAGGAATGAAAAAAATGTATGGTAGGGAATATGAAGGTATTTTTAGGGTTTCTTATCTAATTGATGAAAATGGAAATATTGAAAGAGCGTATGATAAGGTCAAACCAAAAGAACATGCACAACAAGTTTTAGCGGATCTAGATTGA
>AACY01022742 AACY01000000, Peroxiredoxin, ORF location: 73_528, TGA position: 130..132, protein sequence
MLKVGAKAPDFTLDDQDGTQISLSDFQGQKVLLWFYPRASTPGuINEGQGLRDEFKNFQNNNVAIVGMSADKVKAQKNFCVKQNFPFSLLSDPDKTTIRAYEAIGMKKMYGREYEGIFRVSYLIDENGNIERAYDKVKPKEHAQQVLADLD

>AACY01082501 AACY01000000, Peroxiredoxin, ORF location: 3280_2825, TGA position: 130..132
ATGTTAAACATAGGCGACAAGGCACCAGACTTTAACCTTCCCGATCAAAATGGGAATAATGTATCGTTAAAAAGTTTTTCAGGGAAAAAAGTAGTACTATGGTTTTTCACCAAAGCAAGCACACCTGGA__TGA__ACAACTGAAGGTCAAGGATTCCGTGATGAATTCAAAAATTTTGAGAAAAAGAATGTTGCCATTATTGGCATGAGTGCAGACTCAGTGCAAAGGCAAAAGAATTTTTGCGACAAACAAAACTTTAGCTACCCAGTTCTTTCTGATGAAAGTAAGAATGTAATAAAATCTTATGGCGCTTGGGGATTGAAGAAAATGTATGGTAGGGAGTATGAAGGTATATACCGTTACTCGTATATCATTGACGAAAATGGTCTGATTGAAAAGGTCTTTTCAAAAGTTACTACGAAAACCCATGCGCAGGATGTTTTAGCAGAACTGGGGTAA
>AACY01082501 AACY01000000, Peroxiredoxin, ORF location: 3280_2825, TGA position: 130..132, protein sequence
MLNIGDKAPDFNLPDQNGNNVSLKSFSGKKVVLWFFTKASTPGuTTEGQGFRDEFKNFEKKNVAIIGMSADSVQRQKNFCDKQNFSYPVLSDESKNVIKSYGAWGLKKMYGREYEGIYRYSYIIDENGLIEKVFSKVTTKTHAQDVLAELG

>AACY01154697 AACY01000000, Peroxiredoxin, ORF location: 194_556, TGA position: 37..39
GTGTTATGGTTTTTTCCCAAAGCTAGCACCCCTGGA__TGA__ACAACTGAAGGACAAGGGTTCCGTGATGAACTCGAGCATTTTAATAATAAGGATATATCAATAATTGGTATGAGTGCTGACTCTGTTCAAAAGCAAAAGAATTTTTGTGATAAACAAAATTTTAGCTATCCAATACTTGCAGATGAAACAAAAGAGACCTTAAAAGCCTACGGTGCATGGGGTGTAAAAAAAATGTATGGCAGAGAATATGAGGGAATAATTAGATGTTCCTTTTTAATAAATGAAGAGGGTATAGTTGAAAAAGTCTACGATAAGGTGAAGACAAAGAGCCACGCTAAGGACATTTTATCTGATATTGGATAA
>AACY01154697 AACY01000000, Peroxiredoxin, ORF location: 194_556, TGA position: 37..39, protein sequence
VLWFFPKASTPGuTTEGQGFRDELEHFNNKDISIIGMSADSVQKQKNFCDKQNFSYPILADETKETLKAYGAWGVKKMYGREYEGIIRCSFLINEEGIVEKVYDKVKTKSHAKDILSDIG

>AACY01451564 AACY01000000, Peroxiredoxin, ORF location: 480_833, TGA position: 70..72
GTGAAAAAGGACGATTTCACCGGCCGTTATGTCCTGCTCTGGTGGTACCCCAAAGCCGACACACCCGGC__TGA__ACCATCGAAGGCAACGGGTTCCGTGATCGAATCCAAGACTTCGAAGACAGAAACGCGTCCATCGTGGGGCTTTCCTATGATAGCCCCGCCGAAAACGGCGCGTTTCGGGATAAATTCGCCTTTCCCTATGACCTGCTCAGCGACGAGGACGGAGCGGTTTCCATCGCCTACGGCGTTTCCGAAACAGACAGCCCGCGATCGCCGCGAAAATCTGTGCTGATTGGACCGGACGGTAAGGTTGCCGCATCGTATGACGAGGTTACACCCGCCGATCATCCC
>AACY01451564 AACY01000000, Peroxiredoxin, ORF location: 480_833, TGA position: 70..72, protein sequence
VKKDDFTGRYVLLWWYPKADTPGuTIEGNGFRDRIQDFEDRNASIVGLSYDSPAENGAFRDKFAFPYDLLSDEDGAVSIAYGVSETDSPRSPRKSVLIGPDGKVAASYDEVTPADHP

>AACY01587908 AACY01000000, Peroxiredoxin, ORF location: 865_383, TGA position: 127..129
ATGGCTCCCGACTTCGCGCTTCCTGGCGCGACACGTCATGGAGTTCTCGAAGAACCTGTATCTCTGAGCGATTACCGCGGCGAAACGGTTGTCCTCGCGTTTTTTTTCCGCGTTCGAACGCGTGGC__TGA__ACAGTTCAGATGAGAGCGTACCGTGATCAGTACGCAAGTCTGTTTAACGAAGGTCGGAACGTCATCGTCATGGGTATCTCGAACGACTCTCCAGAGGAGGGTGCATCGTGGCTCAAGGACGAAGATTTCCCGTACCTTTTCCTGAGCGATGCCGAAAATGATGGCGAGACCTACGCTGCTTTTGGTGGAGGTCTCCGTCTAAACAACATGGTCGACAGTCGGGCTGTGATCGTGGTGGGGCCAGACGGGCGCATCGCGCACGTGATCCCATCATTCAATCAGAACGATCCGATGGCGTATGAGGAACTCGCCGAGGTGGTCGACCGCGTGACGCCAGAGCCTGAGGACGGCTAG
>AACY01587908 AACY01000000, Peroxiredoxin, ORF location: 865_383, TGA position: 127..129, protein sequence
MAPDFALPGATRHGVLEEPVSLSDYRGETVVLAFFFRVRTRGuTVQMRAYRDQYASLFNEGRNVIVMGISNDSPEEGASWLKDEDFPYLFLSDAENDGETYAAFGGGLRLNNMVDSRAVIVVGPDGRIAHVIPSFNQNDPMAYEELAEVVDRVTPEPEDG

>AACY01098822 AACY01000000, Peroxiredoxin, ORF location: 4212_4697, TGA position: 181..183
ATGAAAAAAATATTAACTATAATTTTGCTAAAATTTTCATTGTTTGGTGCCACTATAGAAGTTGGTCAGTCAGCGCCTGATTTTTCATTGATCGATCAAGATGGAAATCTTCATCAGCTGCATGATTACATAGGTAAGAATCTGGTCATTTACTTTTTTCCAAAAGCAGATACTCCAGGA__TGA__ATAAAACAAGCATGCGGGTTCCGCGATGAATACAAGAATTTTGAAAAATATAATATATCAATACTAGGTGTAAGCTACGATAACGAAAGTGCATTGAGATCGTTTAGAAAAAAGTACGATCTTAATTTTAATTTGTTATCTGATTCAAAAAAGGAGATGGGCAATGCATATGGTGTGAATAAATATTACTTTTTTCCATCAAGAAAAACTTTTCTCATTGATAAGAATGGTGTGTTAATTCATATCTTTGATGATGTTAACTTGCATACTCATCCAGAAGACATATTAAAATTTTTTAACTAA
>AACY01098822 AACY01000000, Peroxiredoxin, ORF location: 4212_4697, TGA position: 181..183, protein sequence
MKKILTIILLKFSLFGATIEVGQSAPDFSLIDQDGNLHQLHDYIGKNLVIYFFPKADTPGuIKQACGFRDEYKNFEKYNISILGVSYDNESALRSFRKKYDLNFNLLSDSKKEMGNAYGVNKYYFFPSRKTFLIDKNGVLIHIFDDVNLHTHPEDILKFFN

>AACY01477773 AACY01000000, Peroxiredoxin, ORF location: 584_99, TGA position: 181..183
ATGAAAAAAATATTGCCTATAATTATCCTAAAATTCTCATTATTTGGAGCGACCATAAATGTCGGTGAATCTGCGCCTAATTTTTCACTGGTAGACCAAGATGGGAACTTGCATCAACTCGATGACTACAAAGGCAATAACTTAGTTATTTATTTTTTCCCTAAGGCTGATACTCCTGGA__TGA__ATAAGACAGGCATGCGGGTTCCGTGATGAATACAAGAATTTTGAAAAATATAATATATCGATACTTGGTATTAGTTATGATGACCAAAGCATTTTGAGATTATTCAAAAAAAAATATAACCTTAATTTCAATTTACTATCTGATTCGAAAAGGGAAATGGGTAAGGCCTTTGGTGTTAATAAATATTATTTTTTCCCATCAAGAAAAACTTTTCTTATAAATAAGGAAGGAGTATTAATTCACATCTTTGATGATGTTGATTTGCATACCCATCCTAAAGATATACTAAGATTTTTTAACTAA
>AACY01477773 AACY01000000, Peroxiredoxin, ORF location: 584_99, TGA position: 181..183, protein sequence
MKKILPIIILKFSLFGATINVGESAPNFSLVDQDGNLHQLDDYKGNNLVIYFFPKADTPGuIRQACGFRDEYKNFEKYNISILGISYDDQSILRLFKKKYNLNFNLLSDSKREMGKAFGVNKYYFFPSRKTFLINKEGVLIHIFDDVDLHTHPKDILRFFN

>AACY01763591 AACY01000000, Peroxiredoxin, ORF location: 165_512, TGA position: 34..36
ATGTGGTGGTATCCGAAAGCGGATACACCTGGC__TGA__ACAATTGAAGGCACTGGGTTCCGTGATCGAATCCAAAATTTTAAAGATAAAAACTGTGAAATCTTGGGCGTTAGTTTTGATGCGCCTGCCGATAATAAGGCTTTCAAAGAAAAGTTTGATTTCCCTTTCGATCTTTTGACTGATAGTGATAAGGTCGCATCCCTTGGTTTTGGAGTTCAAGCAAATGAAAAAGGCAACGCCAACCGTATGTCTGTGCTGATAGGACCTAACGGAAATATTGTTAAGGTTTATGTTGAAGTAAAACCTGCTGATCATCCAGAACAAGTGCTTGCTGACCTAGAAAACGCATAA
>AACY01763591 AACY01000000, Peroxiredoxin, ORF location: 165_512, TGA position: 34..36, protein sequence
MWWYPKADTPGuTIEGTGFRDRIQNFKDKNCEILGVSFDAPADNKAFKEKFDFPFDLLTDSDKVASLGFGVQANEKGNANRMSVLIGPNGNIVKVYVEVKPADHPEQVLADLENA

>AACY01451235 AACY01000000, Peroxiredoxin, ORF location: 179_1, TGA position: 7..9
ATGGGC__TGA__ACGCTGGAGTGTAAGGCGCTGCGTGACAGCGATCGAGAAATCAGAAAATATGATGTGGCTTATTTTATGGCCAGCACGGATGAGGAGCGAGTGAACAGGGGTTTTGCCGAGAAAAATGGGGCGACCTTCCCCATATTATCTGATCCGGACAAAGCTGTTTGCACTGAA
>AACY01451235 AACY01000000, Peroxiredoxin, ORF location: 179_1, TGA position: 7..9, protein sequence
MGuTLECKALRDSDREIRKYDVAYFMASTDEERVNRGFAEKNGATFPILSDPDKAVCTE

>AACY01151379 AACY01000000, Peroxiredoxin, ORF location: 315_1, TGA position: 172..174
ATGTTTGCTGCATCGATAAACACTGTTTTTTCAGAAAAAGTTTTTCTTAAGGAGGGCGAGTTCGCACCAGATTTTAGTCTAGAAGATCAAGATGGAAAGATTCATTCACTGTCTGCTTATAAAGGGCAGAGAGTTATTTTATACTTTTTCCCATACGCTGATACTCCTGGC__TGA__ATTAAGGAAGCTTGCGGGTTCCGTAATATTTACCAAGAATTTATCAAAAATAATCTCATTGTGATGGGAGTGAGTTATAATAAGGCGCAAGATTTAAGAAAGTTTAAAGACAAATACAATTTACCGTTTAACTTTTTATCT
>AACY01151379 AACY01000000, Peroxiredoxin, ORF location: 315_1, TGA position: 172..174, protein sequence
MFAASINTVFSEKVFLKEGEFAPDFSLEDQDGKIHSLSAYKGQRVILYFFPYADTPGuIKEACGFRNIYQEFIKNNLIVMGVSYNKAQDLRKFKDKYNLPFNFLS

>AACY01668565 AACY01000000, Peroxiredoxin, ORF location: 68_799, TGA position: 205..207
GTGCAGGCAAAGTATTTAGAAGAAGCATGTATAAGACTTGATCAAGGTATAAATATTTTTCCTGAAAAAGCTAAACCACTTGAAATAAACAAGCTTGCACCTAATTTTACTTTAAAAGATCAAAATTCTAAAGAACATAATTTAAATTCATATAAAGGTAAATGGATTTTGTTAGCATTTTATTATTCTGATGAAACTTTTGCC__TGA__ACTGCACAAATGATGGCTCTCGTGCAGAGCCTAAAAGAATTTAATAAGTTGTCTGCAATACCTTTTGGAATAAGTTCTAATAGTATTGAGCAACATTCTGAATTTGCAAAAAATCATAATTTATCAATAAATCTCCTTGCTGATCCAGATAACAATGTTATTAAAACCTATACTGGGACAAGTAAAATTGGAACAGTTTCATCAAGACAATCATTTTTGATTGATCCACAAGGAATTCTAAGAAAAATTTATAATCCTGTGAATGCTTTTTCTCATGCTGAAGAAGTACTTTCTGACCTAAATACACTGACTGAAGTTATAGATCAACTTGGTCTGTTAAAAAGAAGACAGCGAGAAATGCAAGATAGTATTAACGCTGCAAGTAGGATTCAAAATGCACTCTTACCTAATCTAAAAAGTATTTTACCAATAAACTTTGGGATATCTCTATTTTACAAACCTCTTGAAAAAATTGGTGGAGACTGTTTTTGGTCAAAGTTTAATAATGATAATAAATATTGG
>AACY01668565 AACY01000000, Peroxiredoxin, ORF location: 68_799, TGA position: 205..207, protein sequence
VQAKYLEEACIRLDQGINIFPEKAKPLEINKLAPNFTLKDQNSKEHNLNSYKGKWILLAFYYSDETFAuTAQMMALVQSLKEFNKLSAIPFGISSNSIEQHSEFAKNHNLSINLLADPDNNVIKTYTGTSKIGTVSSRQSFLIDPQGILRKIYNPVNAFSHAEEVLSDLNTLTEVIDQLGLLKRRQREMQDSINAASRIQNALLPNLKSILPINFGISLFYKPLEKIGGDCFWSKFNNDNKYW

>AACY01455187 AACY01000000, Peroxiredoxin, ORF location: 492_133, TGA position: 37..39
GTGTTATGGTTTTTTCCTAAAGCCAGTACTCCAGGT__TGA__ACAATTGAAGGACAAGGATTCCGTGATGAATCTGAAAAATTTGCTGAAAAAAATATTGCAATTATTGGTTGCTCTGCAGATGCTCCATCAAAACAAAAAAAATTCTGCGATAAACAGAAATTTAATTTTACTATGCTATGTGATGAAGATAAAATAATGTTAAATGCATATGGTGTATGGGGATTGAAGAAGTTTATGGGTAAAGAATATATGGGTATTTCAAGAGTAACTTATATTATTTCTGAAGATGGAGTAATTGAAAAAGTTTATGATAAAGTTAAAACTAAATCACATGCTCAAGATATTTTAAGTGGTATGTAA
>AACY01455187 AACY01000000, Peroxiredoxin, ORF location: 492_133, TGA position: 37..39, protein sequence
VLWFFPKASTPGuTIEGQGFRDESEKFAEKNIAIIGCSADAPSKQKKFCDKQKFNFTMLCDEDKIMLNAYGVWGLKKFMGKEYMGISRVTYIISEDGVIEKVYDKVKTKSHAQDILSGM

>AACY01494158 AACY01000000, Peroxiredoxin, ORF location: 2_457, TGA position: 127..129
ACTGAAAGTCGGCGACCGGCTCCTGACTTCAGCCTGCCGGGTTCGGACGGTCAGCTGCACCGATTGTCTGACTACCGCGGACAAACCGTTGTTCTTGCATGGTTCCCGAAAGCATTCACAGGCGGC__TGA__ACTGCCGAATGCAAATCGCTCCGTGAGAGTGGTGAGAAGATTCGCGCATTTGATGTCAGCTATTTCATGGCGAGCTGTGACGACGTGAAAAAAAACACGGCCTTTGCGGAGAAAAACAGTGCTGACTATCCCATCCTTAGCGACCCGGATAAAACGATAGCCAATGCTTACGGGGTATTAACAGCGATTGGCTATCCCAACCGATGGACTTTCTACATCGACGGCGCGGGCAAGATCGCTTACATCGACAAATCGGTCAGCGCTATCAGCGCAGGGGACGACATCGCTGCGCGCCTGGCAGCACTCGGAACGCCAAAGCGGGAATAG
>AACY01494158 AACY01000000, Peroxiredoxin, ORF location: 2_457, TGA position: 127..129, protein sequence
TESRRPAPDFSLPGSDGQLHRLSDYRGQTVVLAWFPKAFTGGuTAECKSLRESGEKIRAFDVSYFMASCDDVKKNTAFAEKNSADYPILSDPDKTIANAYGVLTAIGYPNRWTFYIDGAGKIAYIDKSVSAISAGDDIAARLAALGTPKRE

>AACY01461223 AACY01000000, Peroxiredoxin, ORF location: 202_639, TGA position: 130..132
ATGATACAAGAAGGAAATCCGGTACCGGATTTTAGCCTCCCTGACCAGGATGGTATACAAAGAAACCTGAAAGATTTTTCAGGAAAATGGCTGCTACTTTTCTTTTACCCCAAAGACGACACCCCCGGC__TGA__ACCATTGAAGCCAGGGCTTTCGGCGAAAGCCTGAACCAATTTGAACAAGCTGGGATGGTTGTTCTGGGAGTAAGTCAGGACACTGTGGCAAGTCACAAAAAATACAGAGACAAGTACGGGTTCGGAGAAAGTTTATTGGCAGATCCTGGAAGGGAGATGTCTGAAAAATATGAAAGCGTCAAAAAACGAAAAAGCTTCCTGATTGACCCTAATGGGACTCTGGTGAAAATCTATAATAAAGTTAAACCTGCGGATCATGCACAGGAGGTGCTTGATGACCTCCTCAAAATCCAGACGGGAAAGTAG
>AACY01461223 AACY01000000, Peroxiredoxin, ORF location: 202_639, TGA position: 130..132, protein sequence
MIQEGNPVPDFSLPDQDGIQRNLKDFSGKWLLLFFYPKDDTPGuTIEARAFGESLNQFEQAGMVVLGVSQDTVASHKKYRDKYGFGESLLADPGREMSEKYESVKKRKSFLIDPNGTLVKIYNKVKPADHAQEVLDDLLKIQTGK

>AACY01572474 AACY01000000, Peroxiredoxin, ORF location: 192_1, TGA position: 130..132
ATGTTAGAAGTAGGTTCTAAGGCGCCAGAATTTCAATTAAGTGATCAAGATGGTAATACGGTAAACATCACTGATTTTAAAGGGGAAAAAGTTTTACTTTGGTTTTTCCCTAAAGCAAGTACCCCTGGC__TGA__ACGGTACAAGGGCAAGGGCTCCGGGATGAGTTCCAAAGTTTTGAAAAGAAGAATACTATT
>AACY01572474 AACY01000000, Peroxiredoxin, ORF location: 192_1, TGA position: 130..132, protein sequence
MLEVGSKAPEFQLSDQDGNTVNITDFKGEKVLLWFFPKASTPGuTVQGQGLRDEFQSFEKKNTI

>AACY01034826 AACY01000000, Peroxiredoxin, ORF location: 1184_1693, TGA position: 202..204
GTGGTATTCCTTATTGGTGGGCTCGCTTTTTTATTTGCCTGGAATCAACCTGCACCTAATAATCCTTCAGTTAAACTAGTTGAAGGAGATATAGCTCCAGATTTCGAGCTTAAAGATCAAGATGGAAAGATTCGTAAATTATCTGAATATAGAGGTCAAAGAGTCGTTGTTTATTTTTTCCCGAAAGCTGATACACCAGGA__TGA__ACAAAAGAGGCTTGCGGGTTCCGCGACATTTATTCAGAATATAAGAAAGCAAAGATAATAGTTTTTGGTATTAGCTATGACTCACCTAGGGGACTGAAAAAATTTAAAACAAAGTATAATTTGCCATTTAATTTTTTATCTGATTCAAAAAAAGAAGTGGCGCCAAAGTATGGATCTGCAAGTTTAGCTTGGCCTAAAAGAATGACTTTTATAATTGATAAAAATGGAAAAATTGAAAAAATTTATAGTAAAATAAATGTAAACACTCATGCACAAAGAATTTTAGATGATTTACTCGACAAATAG
>AACY01034826 AACY01000000, Peroxiredoxin, ORF location: 1184_1693, TGA position: 202..204, protein sequence
VVFLIGGLAFLFAWNQPAPNNPSVKLVEGDIAPDFELKDQDGKIRKLSEYRGQRVVVYFFPKADTPGuTKEACGFRDIYSEYKKAKIIVFGISYDSPRGLKKFKTKYNLPFNFLSDSKKEVAPKYGSASLAWPKRMTFIIDKNGKIEKIYSKINVNTHAQRILDDLLDK

>AACY01800057 AACY01000000, Peroxiredoxin, ORF location: 215_1, TGA position: 160..162
ATGGCTCTAGGAAGTCAGTTCGCTGCAGCTCTTGAAGTAGGTGATAAAGCGCCTGATTTTAGTTTGCAGGGTTCAGATGGGGAAACCTATTCCCTATCTCAGTTTGCAGGGGATAAGCCTGTAGTCATTGCTTTTTTCCCAAAAGCATTTACTGGTGGC__TGA__ACTATGCAATGTAAAGCGCTGCGTGACAGTGCAAGAGAGATTCAAGGTTTT
>AACY01800057 AACY01000000, Peroxiredoxin, ORF location: 215_1, TGA position: 160..162, protein sequence
MALGSQFAAALEVGDKAPDFSLQGSDGETYSLSQFAGDKPVVIAFFPKAFTGGuTMQCKALRDSAREIQGF

>AACY01089194 AACY01000000, Peroxiredoxin, ORF location: 1712_1221, TGA position: 163..165
ATGCTTTTTTTTGAGAACAACATTGCCTCTGAGAGCTTACAGCCAGGAGACCAGGCTCCCAACTTCCAGCTCTTCGGTTCCGACGGCAGAGTCCACGATTTATCCGATTACAGAGGCAAAACAGTAGTACTCGCATGGTTCCCGAAAGCATTCACTGGAGGA__TGA__ACGGCGGAATGCAAATCACTCCGTGAGAGTGGAGAACAGATTCGCAAGTTCGATGTGGCGTACTTTATGGCAAGTTGCGATGATATAGAGACAAATTCACTTTTCGCTTCTCAAAATAATGCAGATTTCCCGATCCTAAGTGACCCTGAGAAATCCGTCGCCGAAAAATACGGAGTTCTAATGCCGATGGGATTCCCACATCGTTGGACATTTTACATTGATGCCGACGGGGTGATCGTTCACATCGATAAAAACGTTTCTCCGACAAAAGCTGGAGAGCAGATCGCTGACACACTGAAGCAACTAGAAACACCTTCTGTGCAATAG
>AACY01089194 AACY01000000, Peroxiredoxin, ORF location: 1712_1221, TGA position: 163..165, protein sequence
MLFFENNIASESLQPGDQAPNFQLFGSDGRVHDLSDYRGKTVVLAWFPKAFTGGuTAECKSLRESGEQIRKFDVAYFMASCDDIETNSLFASQNNADFPILSDPEKSVAEKYGVLMPMGFPHRWTFYIDADGVIVHIDKNVSPTKAGEQIADTLKQLETPSVQ

>AACY01505910 AACY01000000, Peroxiredoxin, ORF location: 548_72, TGA position: 172..174
ATGTTTGCTGCATCGATAAACACTATTTTTTCAGAAAAAGTTTTTCTCAAAGAGGGCGAATTCGCTCCAGATTTTAGTCTAGAAGATCAAGATGGAAAGATTCATTCGCTGTCTGGGTATAAAGGGCAGAGAGTTATTTTATATTTTTTCCCATACGCTGATACACCTGGC__TGA__ATTAAGGAAGCTTGCGGGTTCCGTAATATTTACCAAGAATTTAACAAAAACAATCTCGTTGTTATGGGGGTGAGTTATAATAAGGCGCAGGATTTAAGAAAGTTTAAAGACAAATACAATTTACCGTTTAACTTTTTATCTGACAGAAAAAAAAATATCACTAAAAATTATGGTGCCAAGGGACTGCTCACTCCGAAGCGAATGACATTTATCATAGATGAAAACTCTAGAATAGAAAAAATATACAGGAAAGTGAATATAAATACGCATGCAGAAACGATACTACAAGATATACTTAAGTAA
>AACY01505910 AACY01000000, Peroxiredoxin, ORF location: 548_72, TGA position: 172..174, protein sequence
MFAASINTIFSEKVFLKEGEFAPDFSLEDQDGKIHSLSGYKGQRVILYFFPYADTPGuIKEACGFRNIYQEFNKNNLVVMGVSYNKAQDLRKFKDKYNLPFNFLSDRKKNITKNYGAKGLLTPKRMTFIIDENSRIEKIYRKVNINTHAETILQDILK

>AACY01603425 AACY01000000, Peroxiredoxin, ORF location: 283_2, TGA position: 112..114
GTGGCGCCGGGCTTCACTTTGCCCAATCAGGACGGGCAAATTGTTAGCTTGTCTGACTACGCCGGGAAGCATGTTGTTCTATGGTTTTACCCGCGCGCATTTGGCAATAAT__TGA__ACAAAGCAAATCAACGGGTTCCGTGATAGAGCCCAAGACTTTGCCGATAAAGATGCCATCGTTCTGGGGATTACATTCAGTGCGACGGAAGATTTAAAGAAATGGCGCAATGAGGTTGGTCTGGCGAGTGAGTTGCTTTGCGATACAGAAAAGTCGGTTGCAATGGCT
>AACY01603425 AACY01000000, Peroxiredoxin, ORF location: 283_2, TGA position: 112..114, protein sequence
VAPGFTLPNQDGQIVSLSDYAGKHVVLWFYPRAFGNNuTKQINGFRDRAQDFADKDAIVLGITFSATEDLKKWRNEVGLASELLCDTEKSVAMA

>AACY01104450 AACY01000000, Peroxiredoxin, ORF location: 22_387, TGA position: 37..39
ATGCTGTTCTTTTATCCCCTGGATTGGACGGTCACC__TGA__AGCAAGGAGATCCCCGACCTGGAAGCCAACCTAGGTCTTTTCAAGGATCTTGACACCCAAGTATTGGGTGTGAGCATTGACACTAAACATTCCCACAAAAACTGGGCTGCTTCGATGGGGGGAGTGAGTTTCCCATTACTTAGTGACTGGCATCCTAAAGGAGAAATGGGAAAAAGTTACGGAGTTTACAGTGAAGAAAAAGGTTTCACTGTCCGGTCAACGGTGATCATCGATAAAGATGGAATTGTTCGGTATTCCCAGGCAGTTGAACCCGGAGGTAGACGACACGCCACAGAATTAGCAGAAATCTGCAAAAAAGTGCTTTGA
>AACY01104450 AACY01000000, Peroxiredoxin, ORF location: 22_387, TGA position: 37..39, protein sequence
MLFFYPLDWTVTuSKEIPDLEANLGLFKDLDTQVLGVSIDTKHSHKNWAASMGGVSFPLLSDWHPKGEMGKSYGVYSEEKGFTVRSTVIIDKDGIVRYSQAVEPGGRRHATELAEICKKVL

>AACY01001723 AACY01000000, Peroxiredoxin, ORF location: 151_2, TGA position: 37..39
ATGCTGATTTTTTACCCATTGGATTGGACAGGCACC__TGA__AGCAAGGAGATCCCTGATCTGGAAGCCAACCTTGGGCTTTTCAAGGATCTTGACACCCAAGTATTGGGTGTGAGCAAAAACACCAAACATTCCCACAGAAACTGGGCTGCT
>AACY01001723 AACY01000000, Peroxiredoxin, ORF location: 151_2, TGA position: 37..39, protein sequence
MLIFYPLDWTGTuSKEIPDLEANLGLFKDLDTQVLGVSKNTKHSHRNWAA

>AACY01456233 AACY01000000, Peroxiredoxin, ORF location: 425_787, TGA position: 37..39
ATGCTTTTTTTTTACCCATTGGACTGGACATACACA__TGA__AGTAAGGAAATACCTAAACTTGAATCGATGGTTAATCGATTCAAAGAGGTTGACACTCAAGTTTTGGGTGTAAGTATAGACAGCAAACACTCTCATAAAAACTGGGCTGAATCGCTCGGTGGAGTAACTTTCCCACTCCTTCAGGATTTCCATCCAAAAGGGGCCATGTCTATTTCTTATGGAAATTATTTAGAGAATAAAGGGAAAATAGCACGATCAACAGTAATTGTTGATAAGCAGGGTATTGTTCGATATTCAGCTTTGGCTGATGGAGAGCGGATTATTTCAGAACTTCTAGCTGAATGCAAAAAAATAAACGGCTAA
>AACY01456233 AACY01000000, Peroxiredoxin, ORF location: 425_787, TGA position: 37..39, protein sequence
MLFFYPLDWTYTuSKEIPKLESMVNRFKEVDTQVLGVSIDSKHSHKNWAESLGGVTFPLLQDFHPKGAMSISYGNYLENKGKIARSTVIVDKQGIVRYSALADGERIISELLAECKKING

>AACY01568692 AACY01000000, Peroxiredoxin, ORF location: 880_515, TGA position: 37..39
ATGCTGATTTTTTATCCATTGGATTGGACAGGCACC__TGA__AGCAAGGAGATCCCTGATCTGGAAGCCAACCTGGGGCTTTTCAAGGACCTTGACACTCAAGTATTGGGTGTGAGCATTGACACCAAACATTCCCACAAAAACTGGGCTGCTTCGATGGGGGGAGTGAGTTTCCCATTACTCAGTGACTGGCATCCCAAAGGAGAAATGGGAAAAAGTTACGGAGTTTACAGTGAAGAAAAAGGATTCACCGTCCGGTCAACGGTGATCATCGACAAAGAGGGAATTGTTCGTTTTTCCCAGGCGGTTGAACCTGGAGGTAGACGACACGCCACAGAATTGGCTGAAATCTGCAGGAAAGTGCTTTGA
>AACY01568692 AACY01000000, Peroxiredoxin, ORF location: 880_515, TGA position: 37..39, protein sequence
MLIFYPLDWTGTuSKEIPDLEANLGLFKDLDTQVLGVSIDTKHSHKNWAASMGGVSFPLLSDWHPKGEMGKSYGVYSEEKGFTVRSTVIIDKEGIVRFSQAVEPGGRRHATELAEICRKVL

>AACY01495228 AACY01000000, Peroxiredoxin, ORF location: 504_127, TGA position: 37..39
ATGTTGTTTTTTTATCCCCTTGACTGGACATACACC__TGA__AGCAAAGAAATACCTAAACTTGAGTCGACGGTTGATCGATTCAAAGAGGTGGACACTCAAGTTTTGGGTGTAAGTATAGACAGTAAACACTCTCACAAAAACTGGGCGGAGTCACTCGGTGGAGTTTCTTTTCCACTCCTTCAGGACTTCCATCCAAAGGGGGCCATGGCTGTTTCCTACGGGAATTATATAGAAAATAAGGGAAAAATAGCACGATCAACCATAATTGTTGACAAGCAGGGTATCGTTAGATATTCAGTTTTGGCTGATGGAGAAAGAATTATTTCAGAACTTTTAGCTGAATGTACAAAAATAAACAGTTATGCAGATATAACTTGA
>AACY01495228 AACY01000000, Peroxiredoxin, ORF location: 504_127, TGA position: 37..39, protein sequence
MLFFYPLDWTYTuSKEIPKLESTVDRFKEVDTQVLGVSIDSKHSHKNWAESLGGVSFPLLQDFHPKGAMAVSYGNYIENKGKIARSTIIVDKQGIVRYSVLADGERIISELLAECTKINSYADIT

>AACY01055919 AACY01000000, Peroxiredoxin, ORF location: 1660_2055, TGA position: 73..75
GTGTCACTCAGCGACTATAAAGGAAAGAAGTACGTAGTTCTGTCGTTCCATATATTCGACTTTACAGGTGGT__TGA__ACAAATCAGGTAACTTCATTTCGGCAGTACAATGACCGATTCGAAGAAAAAGATGCTCAGGTCCTGAGCATAAGTTGTGACTCAGTAGCAGCTCATCGAGCTTATGCTACATCTTTAGGAGGATTACCTCATCCTATTTTGTCTGACTTCCACCCGAAAGGTGAAGTCACCAAAGCATACGATATATGGAATGAAGAACGAGGAGCAGGCCTACGTGCCTTGATCGTCGTAGACAAAAACGGAGATATAATCTTTAGGGAAGTGTATGCCCCAGGCAAAGCTCCCGATCCCAACGATATGCTAGCAGCAATCGAAGGATAA
>AACY01055919 AACY01000000, Peroxiredoxin, ORF location: 1660_2055, TGA position: 73..75, protein sequence
VSLSDYKGKKYVVLSFHIFDFTGGuTNQVTSFRQYNDRFEEKDAQVLSISCDSVAAHRAYATSLGGLPHPILSDFHPKGEVTKAYDIWNEERGAGLRALIVVDKNGDIIFREVYAPGKAPDPNDMLAAIEG

>AACY01111226 AACY01000000, Peroxiredoxin, ORF location: 606_118, TGA position: 127..129
ATGAAAGTACCTAATACAACTTGGAGAATTCGTAAAGGACCAGATTGGTTTAATGAATCTGCCCAAGACTATTTCTCAGGTAAAAGATCTCTTATAGTATCTTTGCCAGGTGCATTTACGCCTATA__TGA__AGCGAGATGCAGCTTCCAGGTCTGGATGCTCTTTATGATGATTTCAAAGCAAAAGGTATAGATGAAGTTTACTGCATGTCAGTGAATGATTCATTTGTAATGAATGTTTGGGCTGAAAAGCATGAAATCGAAAATGTTAAAATGATCCCTGATGGTAGTGGTGAGTTTACTAGGGACATGGATATGTTGGTATGGAAACCAGCACAGAATTTTGGATATCGCAGTTGGAGATATGCAATGACTTTAAATGGAATGGAAGTAGATAAAATGTGGGTTGAAGATGGAAAGAACCAAATGGGACTTGACAGTGATCCATATGAAGTTACTAAACCAGAAAATATTTTAAAAAACTTAACTTAG
>AACY01111226 AACY01000000, Peroxiredoxin, ORF location: 606_118, TGA position: 127..129, protein sequence
MKVPNTTWRIRKGPDWFNESAQDYFSGKRSLIVSLPGAFTPIuSEMQLPGLDALYDDFKAKGIDEVYCMSVNDSFVMNVWAEKHEIENVKMIPDGSGEFTRDMDMLVWKPAQNFGYRSWRYAMTLNGMEVDKMWVEDGKNQMGLDSDPYEVTKPENILKNLT

>AACY01024544 AACY01000000, Peroxiredoxin, ORF location: 659_174, TGA position: 127..129
ATGAAAATTCCTAATACTACATGGAAAATTAGAAAGGACAAAGATTGGTTTGAAGAATCTGCATCAGACTATTTTTCTGCTAAAAGATCTTTAGTTGTATCATTACCTGGTGCATTTACACCAATA__TGA__AGCGAGATGCAACTTCCAGGTCTGGAAGCCTTATATGATGATTACAAAAAAAAAGGGATTGATGAGGTTTATTGTCTCTCTGTTAATGATTCTTTTGTTATGAATGCATGGGCAAAAGAACATGAGATAGAAAAAGTTAAAATGATTCCGGATGGTAGTGGTGAATTCACGAGAGATATGGATATGATAGTGTTTAAGCCTGCCCAAAATTTTGGTTTAAGAAGTTGGAGGTATGCAATGATTGTCAATGATATGGAAATAGAGCAGATGATAGTTGAGCCAGGAAAAAATCAGCAGGGTTTAGATGATGATCCTTATGAAGAAACGAAACCTGAAAACATTCTTTCAAAGTTGTGA
>AACY01024544 AACY01000000, Peroxiredoxin, ORF location: 659_174, TGA position: 127..129, protein sequence
MKIPNTTWKIRKDKDWFEESASDYFSAKRSLVVSLPGAFTPIuSEMQLPGLEALYDDYKKKGIDEVYCLSVNDSFVMNAWAKEHEIEKVKMIPDGSGEFTRDMDMIVFKPAQNFGLRSWRYAMIVNDMEIEQMIVEPGKNQQGLDDDPYEETKPENILSKL


>AACY01424071 AACY01000000, Proline reductase PrdB, ORF location: 450_809, TGA position: 34..36
ATGCAGACTGATATTGCCCTCCTTGTTCCTTCC__TGA__GGCCTCTGCAACCAGACGGTCGGTCTGGTCCAGCGTGAAATCGAAAGCCGGGGGGTTTCCACCGTCAGTCTTTGTATCAGCAGGAAAATCTGCGCTTCGGTCAAACCTCCGAGAGCCTATCATCTGCGATATCCCTATGGTCATGCGCTGGGCGAACCGTTCCGCCAAGCCCAGCAAAAGCGAATCGTGTTGGAAAGTCTGAAACTTCTTGAATCGGTTAAGAAACCAGGGACCATTATCGACAGTCCTTTTCGTTGGAAAAGGGACCGGTTCGAGGAAATGGCCGACGGAATCAGCCTCAGTGAAGGCGAGCAGGAAGCG
>AACY01424071 AACY01000000, Proline reductase PrdB, ORF location: 450_809, TGA position: 34..36, protein sequence
MQTDIALLVPSuGLCNQTVGLVQREIESRGVSTVSLCISRKICASVKPPRAYHLRYPYGHALGEPFRQAQQKRIVLESLKLLESVKKPGTIIDSPFRWKRDRFEEMADGISLSEGEQEA

>AACY01060214 AACY01000000, Proline reductase PrdB, ORF location: 675_1043, TGA position: 34..36
ATGCAGGCGGATATTGCCCTCCTTGTTCCTTCC__TGA__GGCCTCTGCAACCAGACGGTCGGTCTGGTCCAGCGAGAAATCGAAAGCCGAGGGATTTCCACTGTCAGTCTTTGTATCAGTAGGAAAATCTGCGCTTCGGTCAAACCTCCGAGAGCCTATCATCTGCGATACCCCTATGGCCATGCGCTGGGTGAGCCGTTCCACCAAGCCCAGCAAAAGCGAATCGTGTTGGAAAGTCTGAAACTTCTTGAATCGATTAAGGAACCAGGGACCATTATCGACAGTCCTTTTCGTTGGAAAAGGGACCGGTTCGAGGAAATAAACGACGCAACCAGCCTCAGTGAAGGCGAACAGGAAGCGATCCGGAACTGA
>AACY01060214 AACY01000000, Proline reductase PrdB, ORF location: 675_1043, TGA position: 34..36, protein sequence
MQADIALLVPSuGLCNQTVGLVQREIESRGISTVSLCISRKICASVKPPRAYHLRYPYGHALGEPFHQAQQKRIVLESLKLLESIKEPGTIIDSPFRWKRDRFEEINDATSLSEGEQEAIRN

>AACY01078217 AACY01000000, Proline reductase PrdB, ORF location: 1430_675, TGA position: 28..30
GTGGACGCGGTTCTTTTAACACCAGTC__TGA__CCCAACTGTACACGCTCGGTCGGAGCGCTAAGCTACTATCTTGAACGAGAAGGCATTCTAACGGTAGGGATCAGCCTGGTCAGAGAAAACACCGCCAGCCTAGAAGTACCCAGAGCGCTTTGGGTTAGCTTTCCTCTGGGGCGTCCGTTAGGAAAACCGGCAAACAAAGAATTTCAGACCGACGTCATTGAGGCAATGTTAGATTTACTGAACAGAGCCAAAGGTCCAGTACTGGAGGACTATCCTATTGACTTAACGGTTTCAGAGGCTGATGCCGAGGTCGCCTGCCCTATAGACTTTACCCGCTCGACAACAGAACACACAAGCTGGTCCGATCGGTTAAGCGAAGAATTATTGTTATTGCTTCCATGGCATGAACTTTCTATGAAGAGACGGAAAAGCCGCACCCTAACGAACTCAACTATCGATTCAAAAAGAGAGGGAATCCTAAGACTTGCTCACTTACTAACAGAAAAATCGATACCTCCGACTGAATTTACCTGGTTTAAAGAAACTATCGAGGAACTCAAATTTTTCTATCTGGAAGCGATGACAGCGCGACCAGGAGAGCCAAATGAAAAAGCAATTGAAGAACTATTCTGGAGAGACACAGTGTTCGGGGAGGCTCTGATCGAAAGCCATAGAATCCTTGAAGAGGCCGGTCTAAGCGAATTGGGTCGTATTGTAGTACCCCGATACGCGCTTGAGCTGGCCGCTAAAAAATAA
>AACY01078217 AACY01000000, Proline reductase PrdB, ORF location: 1430_675, TGA position: 28..30, protein sequence
VDAVLLTPVuPNCTRSVGALSYYLEREGILTVGISLVRENTASLEVPRALWVSFPLGRPLGKPANKEFQTDVIEAMLDLLNRAKGPVLEDYPIDLTVSEADAEVACPIDFTRSTTEHTSWSDRLSEELLLLLPWHELSMKRRKSRTLTNSTIDSKREGILRLAHLLTEKSIPPTEFTWFKETIEELKFFYLEAMTARPGEPNEKAIEELFWRDTVFGEALIESHRILEEAGLSELGRIVVPRYALELAAKK

>AACY01049115 AACY01000000, Proline reductase PrdB, ORF location: 1914_1501, TGA position: 106..108
ATGGGGCGCATCTACAACCGAAGCAAAGTACTTAACGAATCGGCACCCGAATTTGTCGAAAAACTTAACGAGAATGGCGTCGATATCCTTATCGCCGCACCCGCC__TGA__CCTCTCGACCACCAAACCGTGGGTTTGGTATGCCGGGTTGTAGAAGAAGCGGGGATTTCCACCGTTTGCCTGTCGACAGGCAGGGATTTAACCGAGCAAGTTAAACCGCCGAGAAGCCTTTTTATGAACTTCCCAATGGGCAACAATTTTGGCGCGCCTGCTGATGTAGGGACGCAGACTCGGATTCTGAGAAGATCCCTACAAATGGTCGAGGAGGTCGAAACCGGCGGGGTTCTGGTAGATTGGGAAGAAACCTGGCCGACGGAGTTTGAGTATTTTACAGGCCGAAGAAAAGCCGCAAGCTAA
>AACY01049115 AACY01000000, Proline reductase PrdB, ORF location: 1914_1501, TGA position: 106..108, protein sequence
MGRIYNRSKVLNESAPEFVEKLNENGVDILIAAPAuPLDHQTVGLVCRVVEEAGISTVCLSTGRDLTEQVKPPRSLFMNFPMGNNFGAPADVGTQTRILRRSLQMVEEVETGGVLVDWEETWPTEFEYFTGRRKAAS

>AACY01148392 AACY01000000, Proline reductase PrdB, ORF location: 322_2, TGA position: 112..114
ATGGGGCATATTGATGAACCTCACCTAACAACATTAATAAAAAAAAATTCAGTTCAAGCCGCAAAAGAAATCAGACAACAAAAAGCTGACATTGCTCTACTAGTTCCTGCT__TGA__GGCATCTGTAACCAGACGGTCGGTCTGGTCCAGCGTGAAGTAGAACGACAAGGCATCTCTACAGTGGGAATCTCAATTTCCCGCAGGATTAGCGAATCTGTAAATCCTCCACGTACCTACTACCTTAAATATCCTTTTGGTCACGCCATGGGAGAAGTATTCAATCGTAACCAACAAAAACAGATTTTTCTTGATTGCCTGAAAATT
>AACY01148392 AACY01000000, Proline reductase PrdB, ORF location: 322_2, TGA position: 112..114, protein sequence
MGHIDEPHLTTLIKKNSVQAAKEIRQQKADIALLVPAuGICNQTVGLVQREVERQGISTVGISISRRISESVNPPRTYYLKYPFGHAMGEVFNRNQQKQIFLDCLKI

>AACY01023739 AACY01000000, Proline reductase PrdB, ORF location: 268_660, TGA position: 112..114
ATGGGACATATTAAAGAACCTCACTTAACAACTTTAATAAAAAAAAATTCAGTTCAAGCCGCAAAAGAAATTAGACTGCAAAAAGCTGACATTGCCCTACTAGTTCCTGCT__TGA__GGCATCTGTAACCAGACGGTCGGTCTGGTCCAGCGTGAATTAGAACGACAAGGCATTTCCACAGTAGGAATCTCAATTTCTCGCAGGGTAAGCGAATTTGTAAATCCTCCACGTACATATTTCCTTAAATACCCATTTGCTCACGCTATGGGTGAAGTATTCAATCGAAACCAACAAAAACAGATTTTTCTTGATTGCATGAAAATTCTAGAAACAGCAACTACGCCTGGGAAAATTATTGACAGTAAGTACCGCTGGGGAAAAAACAAGTTTGAATAA
>AACY01023739 AACY01000000, Proline reductase PrdB, ORF location: 268_660, TGA position: 112..114, protein sequence
MGHIKEPHLTTLIKKNSVQAAKEIRLQKADIALLVPAuGICNQTVGLVQRELERQGISTVGISISRRVSEFVNPPRTYFLKYPFAHAMGEVFNRNQQKQIFLDCMKILETATTPGKIIDSKYRWGKNKFE

>AACY01465730 AACY01000000, Proline reductase PrdB, ORF location: 392_736, TGA position: 79..81
GTGATCGAGGAATCAGCACCGGCCTTCGTTTCGAAACTCAACGAGGACGCGGTCGACATACTCCTTGCTGCGCCTGCC__TGA__CCCCTCGACCACCAAACCGTGGGTTTGGTCTGCCGAATCGCCGAGGAAGCAAACATTGCTACTGTATGCGTATCCACCGGACGAGATCTCACGGCTCAGGTGAAACCGCCACGAAGCGTCTTCGTAAATTTTCCTATGGGTAACAACTTCGGTGCGCCAGAGCATCGAGAGCAGCAGTTAGATATTCTGCGGAAGTCTTTGGCACTGGTACATGAGGCCGATGAAGGAGGAGTGCTGATCGATCTGCCGCTCACGTGGCCT
>AACY01465730 AACY01000000, Proline reductase PrdB, ORF location: 392_736, TGA position: 79..81, protein sequence
VIEESAPAFVSKLNEDAVDILLAAPAuPLDHQTVGLVCRIAEEANIATVCVSTGRDLTAQVKPPRSVFVNFPMGNNFGAPEHREQQLDILRKSLALVHEADEGGVLIDLPLTWP

>AACY01353529 AACY01000000, Proline reductase PrdB, ORF location: 646_912, TGA position: 52..54
GTGGCAGCATTTCAACAGGATGAAGTTGACCTCGTTCTACTTGTTCCCTCC__TGA__CCAGTTTGCCACCAGACCGTGAGTTTGGTTGCTCGAGGGTTGGAGGCGGAAGGTATGGCAACAGCGTTGGTTAGTGTCATGCCAGCGCTTAGCAGTCCTGCTAGACCTCCAAGACAGGTAATTCGAAGACTTAATATTGGTGCCACAGTAGGGCGACCTCATGACGTTGATGGTCAGCGAGAAACGCTAGTTAAAATGTTGTCACTCATT
>AACY01353529 AACY01000000, Proline reductase PrdB, ORF location: 646_912, TGA position: 52..54, protein sequence
VAAFQQDEVDLVLLVPSuPVCHQTVSLVARGLEAEGMATALVSVMPALSSPARPPRQVIRRLNIGATVGRPHDVDGQRETLVKMLSLI

>AACY01802489 AACY01000000, Proline reductase PrdB, ORF location: 603_1, TGA position: 19..21
GTGCTGCTGACCGGCACC__TGA__CCGATGTGTCCGCGTACCGTGTGTACGCTGGCCCATGTCTTCGAAAGTGCTGGTCTGGCAACGGTCGTTCTCACCCCCATGAGGGAAGTTGCAGAACGCATGAACGTACCGAGAGCGCTGCACACCCGATTCCCGGTCGGCCTCTCGCTGGGGAAACCCAGGGACCATGACTTCCAACACGAGGTTCTGAGCGCCGCGTTCGATCTGCTCAAAGAAACGGAAGGTCCCGTGATCACAGAATTCCCAGTTCACATCACCCCGACCGACGGTGAGCCGTTGACGTGTCCGTTACCGCCGCGATTGAACAGCGAGTTGCACCCAGCTGTTGACGAGGCGCAGGCGCTCAAGGCTGCCTATGACCGGGCATATCAGAAAAACCAGCGAACATCGATCGGCATGCAGATCAACGCTGCAGAAGTACCCGAAGCACTCGCGAAATTTGTCAGAATCGTCGATGGCGAAGCCTGGGATACGGTAGGAATTCCCGACGGCAGGATGTATAGCACCGTGCACGACATACGGTGCTATTACGAGGAGTTGGCCTGCGAGCTGGCAGAGGGTCCCATAGGTCCATGGGCGACC
>AACY01802489 AACY01000000, Proline reductase PrdB, ORF location: 603_1, TGA position: 19..21, protein sequence
VLLTGTuPMCPRTVCTLAHVFESAGLATVVLTPMREVAERMNVPRALHTRFPVGLSLGKPRDHDFQHEVLSAAFDLLKETEGPVITEFPVHITPTDGEPLTCPLPPRLNSELHPAVDEAQALKAAYDRAYQKNQRTSIGMQINAAEVPEALAKFVRIVDGEAWDTVGIPDGRMYSTVHDIRCYYEELACELAEGPIGPWAT

>AACY01093821 AACY01000000, Proline reductase PrdB, ORF location: 535_2, TGA position: 196..198
ATGGACTTAGGGTCATTCTTTCCCCTTGATCACCTAAAGTCCCTCGCACAGGAGGGACTCATAAAGTCAGTATCAAACAGGTTTTATGGGATACCCACTGACTATTCACAAAGACAAACTCTGGAAAATTATGCCCCGCAAATACAAAATTGGCTCGAGGAAGACAACGTTGATGCAGCCCTACTCGTCCCGTTG__TGA__CCAGTGTGCCACCAGACTGTAGGTCTGGTCGCCCGACACTTGGAGTCCAACGGTATTCCTACCGTCATTGCCGGATCTGCAAGAGACATAATCGAACAGTGTGGAGTACCCAGATTTCTCTTCACTGACTTCCCTCTTGGAAATCCCACCGGGATACCGTTTGATACTTCCATGCAAATAGAAATTACTTCCATGGCCATCTCAATGCTTGCAGATGCGAATCATCCAAGGACTACCATTCAAACCCCGTTCAAATGGGCTGACGAAAACTGGCGCGAAAATTTTATGCAGGTTACTGTCGACAATCAGGAATTACTAGCCAGAGCTGGGAGGCTA
>AACY01093821 AACY01000000, Proline reductase PrdB, ORF location: 535_2, TGA position: 196..198, protein sequence
MDLGSFFPLDHLKSLAQEGLIKSVSNRFYGIPTDYSQRQTLENYAPQIQNWLEEDNVDAALLVPLuPVCHQTVGLVARHLESNGIPTVIAGSARDIIEQCGVPRFLFTDFPLGNPTGIPFDTSMQIEITSMAISMLADANHPRTTIQTPFKWADENWRENFMQVTVDNQELLARAGRL

>AACY01068648 AACY01000000, Proline reductase PrdB, ORF location: 656_1477, TGA position: 10..12
GTGCCAGTA__TGA__CCGATTTGTACGGGTGCCGTGGGCGCTCTTTCAAACTTTATAGAACGATCAGGGGTTGCTACTGCATCAATTAGCCTGATTCGCGAACAGAGTGAGGCGGTCAGGCCACCAAGAGCTCTCTGGGTTCCATTCCCACTCGGAAGGCCCCTCGGCGCTGCGGGTGACGCTGGCTTTCAAAAGAACGTGGTCCGCGCGGCCCTCAGCATGCTTGAAACTGCGACCGAACCGACGATCGAGGATTACCCTGTCGAGGCTCCTGTCGAAGCACAATCTGATGATTGGGTGTGTCCGGTTAGTTTTCCTGTAAGAAACGATGAGTCGGTAACTGCCAGACTGATTGGAGAGATTAATTTGTTGGCCCCGTGGTCTGCTGAAACTCGTTCGGTCCGGGGGCGCACGCTCTTTGGTGTAACAGGAGCTTCACCCGATCAAGTTGAGTCCGTGGCGCGAGCTTTAGGATCAATCGCGGAGCAGGGCAACTTAATTGACTTGCCGGAAGGAGAGGTAGAGTGGAAATTCCCCATGCCTCTGCTTATCCGTCACTTAGCGGACGACCTGCGGACATTTTACCACGAGGCAGTAGCTTCACAGCCTGGTGCTGGTGCGCCGAATCATGATGAGCTAAGCCGTTGGCTGTTTGACACTACCGCGCTTGGAGATGCTATTCACTTGATAGCGGGACACCTTACAAAGGCTGGCGATACGAAATCCTTGATGACAAGGGGGTTCTTGATTCCAGAGGGATATAACAAGGCTGGAGGCAGCTCCTTCCCGAGGGCGCCTTGGCGGGAAGATGAAACCGAAGAGTAG
>AACY01068648 AACY01000000, Proline reductase PrdB, ORF location: 656_1477, TGA position: 10..12, protein sequence
VPVuPICTGAVGALSNFIERSGVATASISLIREQSEAVRPPRALWVPFPLGRPLGAAGDAGFQKNVVRAALSMLETATEPTIEDYPVEAPVEAQSDDWVCPVSFPVRNDESVTARLIGEINLLAPWSAETRSVRGRTLFGVTGASPDQVESVARALGSIAEQGNLIDLPEGEVEWKFPMPLLIRHLADDLRTFYHEAVASQPGAGAPNHDELSRWLFDTTALGDAIHLIAGHLTKAGDTKSLMTRGFLIPEGYNKAGGSSFPRAPWREDETEE

>AACY01016836 AACY01000000, Proline reductase PrdB, ORF location: 3782_4606, TGA position: 43..45
ATGAAAGATGATGCAGTCAATACAGTCTTTTTAGTTCCTGTA__TGA__CCATTCTGTACGCGCGCCGTGAGCGTGCTTGCTCATTTTTTTGAATCTTATGGGTTTTCAACAGTCTTAGTTGGTTTTGTAAAAGAACATATTAAAGCTATCCAACCTCCGAGAGCTCTTTGGCTAGATTTCCCAATGGGACGCCCACTTGGTAAACCAAATGACCCTGAATACCAGAAAAAAATAATCAGATCAGCTTTTGATTTATTTAATGAAAGATCTGGACCTGTTTTAAAAGATTTTCCTGATATTATACCTGTTAAAGATGGACGAATGGGTTACGCGCTCCCTGTAGAGCTAGTTTTGAAAAAAAATGAAATTGGAGATATCAATAAACTAGTAAAAGAAGTTAATGATGAAATTAATGCATTAAAGGAAGATTATGAAATTGCTGTATCAGCCAGAAAAAGAACAACCGTTGGTGCTAGTGAAATGCAAATTTCAGAATTCACTAATTATATTTCAGAATTTGTAAGAGGTAATATTCCACCAAGCCCAAGAAAAGGTATTGGGCCTATACCACAACTAAAATTAGTTGTTGAAGATTTACAAGCTTTTTACACAGAAACAATCACTTATCGAGACAAAGTAGATGACTTTGAATATCTGGGTACTTGGTTTTGGGAGAAAACTAAAGCTGGAAGATTGATTTTATGTCTTGAGGCGGTTTCACTTGAAAGTGATAATAAGATCTTAAAACAAATTGTTGATATGTCTTTGATAACACCTAGATTTTGGTCAGAAGGTCCACTTCCAGGCACATCAGGATCTGGCTGGTAA
>AACY01016836 AACY01000000, Proline reductase PrdB, ORF location: 3782_4606, TGA position: 43..45, protein sequence
MKDDAVNTVFLVPVuPFCTRAVSVLAHFFESYGFSTVLVGFVKEHIKAIQPPRALWLDFPMGRPLGKPNDPEYQKKIIRSAFDLFNERSGPVLKDFPDIIPVKDGRMGYALPVELVLKKNEIGDINKLVKEVNDEINALKEDYEIAVSARKRTTVGASEMQISEFTNYISEFVRGNIPPSPRKGIGPIPQLKLVVEDLQAFYTETITYRDKVDDFEYLGTWFWEKTKAGRLILCLEAVSLESDNKILKQIVDMSLITPRFWSEGPLPGTSGSGW

>AACY01723464 AACY01000000, Proline reductase PrdB, ORF location: 356_1, TGA position: 43..45
ATGAAGCGAGAGGGTGTCAATACAGTCTTTTTAATCCCGATA__TGA__CCGTTTTGTACGCGCGCCGTGTGCGGGCTTGCTCATTATTTTGAGTCAGAGGGTCTTTCGACTGTTCTCGTCGGTTTTGTTCGTGAACACATGGAAGCAATCAAGCCTGCACGCGGATTGTTTCTAGATTTTCCAATGGGGCGGGGAATGGGTAAACCAAATGATCCTAGGTTCCAAAAGAAGGTGATCCGCGCCACATTTGATTTGCTCGAAGCTGAAACTGGCCCAGTACTTGAGGATTTTCCCGAAGTCATCCACGTGCGAGATGGGCGCATGGGCTATGCGTTGCCGCCAGAGCTTGTTTTAAGC
>AACY01723464 AACY01000000, Proline reductase PrdB, ORF location: 356_1, TGA position: 43..45, protein sequence
MKREGVNTVFLIPIuPFCTRAVCGLAHYFESEGLSTVLVGFVREHMEAIKPARGLFLDFPMGRGMGKPNDPRFQKKVIRATFDLLEAETGPVLEDFPEVIHVRDGRMGYALPPELVLS

>AACY01059351 AACY01000000, Proline reductase PrdB, ORF location: 1210_386, TGA position: 43..45
ATGAAGGAGGAAGGTGTAAACACGGTCTTTCTAATACCCATA__TGA__CCGTTTTGCACGCGCGCCGTGTGCGGGCTGGCTCATTATTTTGAATCAGAAGGTTTATCAACAATTCTGGTAGGTTTTGTAAGAGAACACATTGAAGTAATTCGCCCTCCTCGTTCTTTGTTCTTGGATTTCCCAATGGGACGGACCATGGGAAAGCCTAACGACCCAGAATTTCAGAAAAAAGTAATTCGTGCAGCATTCGAATTGCTGGAGGCAAGCCGCGGCCCCGTCATCGAAGATTTCCCCGAAATTATTCCTGTTAAGGAGGGGCGCATGGGCTATGCGCTACCACCTGATTTAGTTCTCAGTGTAAGTGACATTGGCGATGTAGATGTTATTCTATCCGAAGTCAGAAACGAAATGGAGGCTTTAAGACCAGATTACGCCGCTGCAATCGCAGCGCGGGGGCGCACAACAGTTGGTGCAAGCGGGCTTGCGATCGAAGAGTTAGCGCCCTACGTTGCTAGTTTTCTCGACGGAGAAATTCCAAAAAGTCCTAGAAAAGGCATGCCTGCAATTCCACTTCTCAAACTGGTAGTCGAGGATCTGGAAGCCTACTACACCGAAACACGCACCCACCGCGACAGTATCGATGACTTAGAACTAATGGGAGAGTGGTTTTGGGAAAAAACCAAAGCAGGGCGGCTTCTTTTATTACTTGAAGCTGTATCTCTCACCTCCAAAGATAAGGTTATGCTTCAGATCGTCGAGATGTCCCTTATGGCACCTCGTTTTTGGTCTGAGGGTCCGTTGCCAGGAACGTCCGCAGCAGGTTGGTAA
>AACY01059351 AACY01000000, Proline reductase PrdB, ORF location: 1210_386, TGA position: 43..45, protein sequence
MKEEGVNTVFLIPIuPFCTRAVCGLAHYFESEGLSTILVGFVREHIEVIRPPRSLFLDFPMGRTMGKPNDPEFQKKVIRAAFELLEASRGPVIEDFPEIIPVKEGRMGYALPPDLVLSVSDIGDVDVILSEVRNEMEALRPDYAAAIAARGRTTVGASGLAIEELAPYVASFLDGEIPKSPRKGMPAIPLLKLVVEDLEAYYTETRTHRDSIDDLELMGEWFWEKTKAGRLLLLLEAVSLTSKDKVMLQIVEMSLMAPRFWSEGPLPGTSAAGW

>AACY01605871 AACY01000000, Proline reductase PrdB, ORF location: 465_148, TGA position: 52..54
GTGGTAGCTTTCCAACGGGATGAAGTTGACCTCGTTCTACTTGTTCCCTCC__TGA__CCAGTTTGCCACCAGACCGTGAGTCTGGTTGCTCGAGGGCTGGAGGCGGAAGGTATGGCAACAGCGTTGGTTAGCGTCATGCCAGCGCTTAGCAGCCCTGCTAGACCTCCAAGACAGGTAATTCGAAGACTTAATATTGGTGCAACAGTGGGGCGGCCTCATGACGTTGATGGTCAGCGAGAAACGCTAGTTAAAATGTTGTCACTGATTGACTCCGCAGAAAGTCACGGTGCGGTGGAGAAGGATGCTAAGAAATCAGAGTAG
>AACY01605871 AACY01000000, Proline reductase PrdB, ORF location: 465_148, TGA position: 52..54, protein sequence
VVAFQRDEVDLVLLVPSuPVCHQTVSLVARGLEAEGMATALVSVMPALSSPARPPRQVIRRLNIGATVGRPHDVDGQRETLVKMLSLIDSAESHGAVEKDAKKSE

>AACY01491494 AACY01000000, Proline reductase PrdB, ORF location: 462_764, TGA position: 28..30
GTGGACATTGTCATTTTAGTACCACTA__TGA__CCAGTCTGCCACCAAACCGTGAGTTTGGTTTCCCGTCATCTTGAGTCCAAAGGAATCAGTACTGTTGTTATCGGTTCTGCACGAGACATTGTAGAGGAATGTGGTGTGCCGCGATTCTTGTTTGTAGATTTCCCGCTTGGAAATCCATGTGGTAAACCATGGGATGTTTCTATGCAGAAGGCTATAATAGGTGAGGCATTTGATTTGCTGGAAAAGTCTTGGCAGCCACGAACTACTGTTCAGGCCCCATTTAAGTGGAAAGTTGATGGA
>AACY01491494 AACY01000000, Proline reductase PrdB, ORF location: 462_764, TGA position: 28..30, protein sequence
VDIVILVPLuPVCHQTVSLVSRHLESKGISTVVIGSARDIVEECGVPRFLFVDFPLGNPCGKPWDVSMQKAIIGEAFDLLEKSWQPRTTVQAPFKWKVDG

>AACY01368090 AACY01000000, Proline reductase PrdB, ORF location: 585_1, TGA position: 13..15
ATGTGCCCTGTC__TGA__CCGCGCTGTACGCGCGTCGTGGGCGCGCTTGGCCATTATTTGGAGAGTGAAGGATTTGCTACTGCCAGTATAAGTCTATTGCGGCCCCATACCGAGAAAGTGAAGCCACCACGGGCGATGTGGGTCCCGTTCGAGCTGGGGCGCCCCTTTGGCGCACCCAACAACCCCGAATTCCAAACCAAGGTGTTGAAAGCACTGCTGAAGACGCTGGAAGCGGAAAGCGGGCCTGTGCTCGCGGACTTCGATGAAGACGCGCCCTTATCCACGGCGGATACATGTGTGGAGCAAGAGGCATGGGCATGTCCCATCGAACTTCAAGCTCCGTCCCTACAAACGGAAGGCGATGCTGCAGCTATGGAGCAAGCTTTGCTCCGCGAGATCAGCCAGTTACGGCCCTGGTATGAATTATCGGTCGAGCGGCGTGGACGCACGACCGTAGGTGTGAGCCCTCTCGATATCGATGGTAACGCCAGCTACATCACGGCGTTTCTAGGCCGCGAATGGCCTGTATCGCCGTCGCAGGATATGAGCCAGATCGTGGCCCTCAAGAATGCTTACGAGGACATGCGC
>AACY01368090 AACY01000000, Proline reductase PrdB, ORF location: 585_1, TGA position: 13..15, protein sequence
MCPVuPRCTRVVGALGHYLESEGFATASISLLRPHTEKVKPPRAMWVPFELGRPFGAPNNPEFQTKVLKALLKTLEAESGPVLADFDEDAPLSTADTCVEQEAWACPIELQAPSLQTEGDAAAMEQALLREISQLRPWYELSVERRGRTTVGVSPLDIDGNASYITAFLGREWPVSPSQDMSQIVALKNAYEDMR

>AACY01584242 AACY01000000, Proline reductase PrdB, ORF location: 332_847, TGA position: 22..24
GTGGTTCTCCTTACTCCTGTT__TGA__CCGCTTTGCACGCGTACCGTGGGTACGCTCGCCTCAGTACTTGAACAGTCGGGTTTAGCAACTGTTGCAGTTTCCATTATTCGTGAACAGATAGAAGCCACCCAGCCGCCACGGGCCCTTCATTGTGAATTTCCTCTAGGCAGGCCTTTGGGGAAACCTGGTGACTCCGAATTTCAACATCAAGTTCTTGGGGCTGCATTTGATTTATTGAATGCAAAATCTGGACCGGTTCTGGTGGACTACCCCGAAGAAATAAGCGACGACGCAGATGTCCCTCTTTCATGTGCTATCCCACCTGCTGATCACAGCGACAAACATCCTGCTGAAGCAGAGGCACTTGGATTACTACCAATATGGCGTCGAACCTACGAGAAGTACGGAAGAACTACTGTCGGCAAAGTTGTTACTCCAGAACAAGTTCCAGGAATCGTAACTCTTTTTGCGAGAATAGCTGACGGAGAAGACTGGACTTCTGTTGGCCTGCCTGGA
>AACY01584242 AACY01000000, Proline reductase PrdB, ORF location: 332_847, TGA position: 22..24, protein sequence
VVLLTPVuPLCTRTVGTLASVLEQSGLATVAVSIIREQIEATQPPRALHCEFPLGRPLGKPGDSEFQHQVLGAAFDLLNAKSGPVLVDYPEEISDDADVPLSCAIPPADHSDKHPAEAEALGLLPIWRRTYEKYGRTTVGKVVTPEQVPGIVTLFARIADGEDWTSVGLPG

>AACY01087932 AACY01000000, Proline reductase PrdB, ORF location: 313_1095, TGA position: 28..30
GTGGACGTCGTCCTTCTGTGTCCCGTC__TGA__CCGGCCTGTACCTCCACCGTGAGTGGTCTAGCGCATTATTTCGAGGATGAGGGACTCAGTACCGTTCTGGTAGCCCTCGTGAGAGAACATGCTGTGAAAGTTCAACCACCCAGAGCCTTGTGGGTCCCCTTCATGTTGGGAAGGCCTTTTGGAGAGCCCAATAATTCAGAACTACAAAAAAGTGTTATCAGAGAGTGTTTTGGGCTACTCGATGAGGATACCGGTCCCGTCATAAGAGATTCTGACCTCACCGCGCCTGAACTCGATGAGGCCGAGGGTTGGACCTGTCCAGTAAGCTTTTCGCGGGGAGTTGTCGATAACTCAGTCGCAGAAAAAATCGCGAAAGAAATCGCTCTGTTGCGCCCTTGGTATAATCTTCGCGTGAAAAATGAAAATAGAACGACAGTAGGTCTCTCGAATTCTAGCATCGAAGATTGTGCTAATGGACTCGAACGCTTCATTGCCCGGTCTGGTGAGTCGTCGAATGAAGCAAAAGAAACAGCTAACAATTTGCGGTGGTGGTCGAGTGATCTCAAGGCGTTTTATATTGAGGCGGTCTTAGCGCAACCGGGCAAAGTGAAGTCAAGTGATCTTGAAAATTGGTTCTGGAATGAAACTGTTGCTGGCTCTTTGTTCAGAGAGATTCGTAATCTATGTATTGGCCACGCCTCACCTGATATCAGGGAGGTGGGACTTTACATGATTGGAGAGATAGAAAGTGAGTATTATGTTCGCGATTATAGTGAAGCTTAG
>AACY01087932 AACY01000000, Proline reductase PrdB, ORF location: 313_1095, TGA position: 28..30, protein sequence
VDVVLLCPVuPACTSTVSGLAHYFEDEGLSTVLVALVREHAVKVQPPRALWVPFMLGRPFGEPNNSELQKSVIRECFGLLDEDTGPVIRDSDLTAPELDEAEGWTCPVSFSRGVVDNSVAEKIAKEIALLRPWYNLRVKNENRTTVGLSNSSIEDCANGLERFIARSGESSNEAKETANNLRWWSSDLKAFYIEAVLAQPGKVKSSDLENWFWNETVAGSLFREIRNLCIGHASPDIREVGLYMIGEIESEYYVRDYSEA

>AACY01791542 AACY01000000, Proline reductase PrdB, ORF location: 201_929, TGA position: 13..15
ATGTGCCCCGTC__TGA__CCTCGCTGCACGCGCGCCGTCGGCGCGCTGGGTCATTATCTGGAGCGTGAAGGATTTTCAACGGCGAGTATCAGCCTGGTACGACCACAGACAGTCAAAATGAAGCCACCCCGGGCCATGTGGGTGCCTTTCGAGCTTGGCCGTCCCTTCGGAACGCCTAATAATTCAGAGTTTCAGACCAAGGTGCTCAAGGCACTGCTTAAAACTCTCGACGCAGAGAGTGGGCCTGTCCTTACAGACTTTGACGAGGACGCACCGCTGTCGCCAGCCGATACGGGAGTGGAGCAAGAGGGTTGGGCCTGTCCGATCGAATTGCAGGCTCCCCCGCCAGTGACGGAGGGCGATTCTTCAGCACTAGAGCAGGCGTTCCTGCGCGAGATCAACCAGCTTCGTCCATGGTATGAATTATCTGTCGAGCAGCGTGGCCGTACGACTGTAGGTGTCAGTTCGCTCGATATTGACGATAATGCCCGATACATCATGGGATTTCTTGGTGATGAATGGCCTTCTTCGCCCTCTGAAGATATGACCGCAACTGTTGCCTTGAAGCACGCTTTCGAGGATGTGCGGGCATGGTACTCTGAAGCAGTCGCGGCACAGCCGGGGCGGATAAGTGGCACCTCTGAGCAGGTGCTCCACTGGTTTTGGCACGAAACAACTGCTGGTGCAGTTCTCCAAAAGCTCGATACGGTGTGCAGAGATAGTGATGAC
>AACY01791542 AACY01000000, Proline reductase PrdB, ORF location: 201_929, TGA position: 13..15, protein sequence
MCPVuPRCTRAVGALGHYLEREGFSTASISLVRPQTVKMKPPRAMWVPFELGRPFGTPNNSEFQTKVLKALLKTLDAESGPVLTDFDEDAPLSPADTGVEQEGWACPIELQAPPPVTEGDSSALEQAFLREINQLRPWYELSVEQRGRTTVGVSSLDIDDNARYIMGFLGDEWPSSPSEDMTATVALKHAFEDVRAWYSEAVAAQPGRISGTSEQVLHWFWHETTAGAVLQKLDTVCRDSDD

>AACY01307988 AACY01000000, Proline reductase PrdB, ORF location: 199_2, TGA position: 10..12
GTGCCAAAC__TGA__CCCGTCTGCCACCAGACCGTGAGTCTGGTTGCCCGACACTTGGAAGCTAATAAAATTCCCACCGTGATTGCTGGTTCTGCTAAAGACATCGTTGAGCACTGTGGCGTCCCCAGGTTTTTATTTTCGGATTTTCCACTTGGTAACTCTGCAGGCAAACCAAGAGATTTGGTCTCTCAAGACAGGACA
>AACY01307988 AACY01000000, Proline reductase PrdB, ORF location: 199_2, TGA position: 10..12, protein sequence
VPNuPVCHQTVSLVARHLEANKIPTVIAGSAKDIVEHCGVPRFLFSDFPLGNSAGKPRDLVSQDRT

>AACY01439659 AACY01000000, Proline reductase PrdB, ORF location: 172_822, TGA position: 37..39
ATGGATGCCGTAGATACAGTTCTTTTGGTTCCTGTC__TGA__CCATTTTGCACGCGCGCCGTGAGCGTGCTTGCTCATTTTTTTGAATCCTTTGGGCTTTCAACAGTGCTTGTTGGATTTGTAAAAGAACATATCGAAGCAATTAAACCACCAAGAGCTCTATGGCTTGATTTTCCCATGGGCCGCCCTCTCGGTAAACCCAATGACCCTGAATACCAGAAAAAAATTATTCGCGCTGCTTTTGATTTATTTAATGAACCATCAGGTCCTGTGCTGAAGGATTTTCCAGATATTATTCCTGTCAAGAATGGCAGAATGGGATATGCTCTTCCTGTTGATCTTGTGATAAATAAAAATGAAATTGGAGATATAGATCTTCTAGCTGAAGAAGTTAAGTCTGAAATTAATAGTTTAAGGAAAGACTATGATAAAGCTGTATCTTTTCGAAAAAGAACGACTGTAGGCGCTAGTGAGATGGTTATTTCTGATTATATAGATTACATATCTTTATTCGTTAAAGGAGAAATCCCCAAGAGCCCAAGAAAAGGAATAGGTTCCGTTCCTCTTTTGAAACTAGTGGTAGAAGACCTACAAGCTTATTATAGTGAAACAATAACACATAGGGATAAAATTGATGACTTTGAAAAACTT
>AACY01439659 AACY01000000, Proline reductase PrdB, ORF location: 172_822, TGA position: 37..39, protein sequence
MDAVDTVLLVPVuPFCTRAVSVLAHFFESFGLSTVLVGFVKEHIEAIKPPRALWLDFPMGRPLGKPNDPEYQKKIIRAAFDLFNEPSGPVLKDFPDIIPVKNGRMGYALPVDLVINKNEIGDIDLLAEEVKSEINSLRKDYDKAVSFRKRTTVGASEMVISDYIDYISLFVKGEIPKSPRKGIGSVPLLKLVVEDLQAYYSETITHRDKIDDFEKL

>AACY01507424 AACY01000000, Proline reductase PrdB, ORF location: 303_947, TGA position: 28..30
GTGGATGTCGTCCTACTCTGCCCGGTC__TGA__CCTGCTTGCACCTCCGTCGTGAGCGGAGTTGCGCATTTTCTAGAGGATGAGGGACTTAGTACGACTTTGGTAGCGCTCGTAAGAGAGCATGTCGAAAAAGTGCAACCGCCACGAGCTCTATGGGTTCCCTTTATGTTGGGTAGGCCTTTCGGAGAACCGAATAATTCTGAGCTGCAGCGAAATGTCATTAGACAGAGCTTTCGACTTTTAGACGAGCAGTCTGGTCCCATACTTAAGGATGCTGATCTCCCGGAGTTTAAACTTGAAGAAACGGAAGGCTGGGCGTGTCCGGTCAGTTTTTCGCAAGAAAAGACTGGAGATTCCGTTGGAGATAAAATTGCACAAGAAATCGTCGAGTTGAGCCCTTGGTATGATCTTCACTTCAAAAATGGAAATAGAACAACCGTAGGGCTTTCCAATTCCAGTATAGAAGAGTGTGCAGAAGGGCTTGTGAACTTCCATGCTGAACCTAACCAGATTGCGAACGAAGTAGGAGAAGTGGTCAATAATCTGCGTTGGTGGTCCAGCGATTTGAAAGCGTTCTATATGGAATCTGTAATTTTGCGCACCAGTAAAGTGAGTGCTGCCGACCTGGAGAGTTGGTTTTGGGAC
>AACY01507424 AACY01000000, Proline reductase PrdB, ORF location: 303_947, TGA position: 28..30, protein sequence
VDVVLLCPVuPACTSVVSGVAHFLEDEGLSTTLVALVREHVEKVQPPRALWVPFMLGRPFGEPNNSELQRNVIRQSFRLLDEQSGPILKDADLPEFKLEETEGWACPVSFSQEKTGDSVGDKIAQEIVELSPWYDLHFKNGNRTTVGLSNSSIEECAEGLVNFHAEPNQIANEVGEVVNNLRWWSSDLKAFYMESVILRTSKVSAADLESWFWD

>AACY01725063 AACY01000000, Proline reductase PrdB, ORF location: 303_926, TGA position: 28..30
GTGGATGTCGTCCTGCTCTGCCCAGTC__TGA__CCTGCTTGCACCTCCGTCGTGAGCGGATTGGCACATTTTCTGGAGGATGAGGGACTTAGTACGACTCTGGTAGCGCTTGTAAGAGAGCATGTCGAAAAAGTGCAACCGCCACGAGCTCTATGGGTTCCCTTTATGTTGGGTAGGCCTTTCGGAGAACCGAATAATTCTGAGCTGCAGCGAAATGTCATTAGGCAGAGCTTTCGACTTTTAGACGAGCAGTCTGGTCCCATACTTAAGGATGCTGATCTCCCGGAATTTAAACTTGAAGAAACAGAAGGCTGGGCGTGTCCGGTCAGTTTTTCGCAAGAAAAGGCTGGAGATTCCGTTGGAGATCAAATTACAAAAGAAATCGTCGAGTTACGCCCCTGGTATAATCTTCACTTCAAGAATGGAAATAGAACAACCGTAGGGCTTTCCAATTCTAGTATAGAAGAGTGTGCAGAAGGGCTTGTCAACTTCCATGCTGAGCCTAACCAGATTGCGAACGAAGTAGTAGAAGTGGTCAATAATCTGCGTTGGTGGTCCAGCGATTTGAAAGCGTTCTATATGGAAGCTGTAATTGCGCAACCAGGTAAAGTGAGTGCTGCCGAC
>AACY01725063 AACY01000000, Proline reductase PrdB, ORF location: 303_926, TGA position: 28..30, protein sequence
VDVVLLCPVuPACTSVVSGLAHFLEDEGLSTTLVALVREHVEKVQPPRALWVPFMLGRPFGEPNNSELQRNVIRQSFRLLDEQSGPILKDADLPEFKLEETEGWACPVSFSQEKAGDSVGDQITKEIVELRPWYNLHFKNGNRTTVGLSNSSIEECAEGLVNFHAEPNQIANEVVEVVNNLRWWSSDLKAFYMEAVIAQPGKVSAAD

>AACY01464622 AACY01000000, Proline reductase PrdB, ORF location: 399_1, TGA position: 28..30
GTGGACATTGCCATTCTGGTTCCACTT__TGA__CCAGTTTGCCACCAAACCGTGAGTTTGGTTGCACGCCATCTTGAGTCAGAAGGAATCAGCACCGTCGTGATTGGTTCTGCACGAGATATTGTTGAGGAATGCGGTGTACCAAGATTTTTATTTGTTGATTTTCCACTTGGGAACCCGTGCGGTAAACCATGGGACATTGCTATGCAGAAGTCTTTGATCTGTGAGGCATTTGATTTGCTGAAGAATTCATGGCAACCAAGAACGACAGTTCAGTCCATTTTTGCTTGGACAGTAAATGGGAATGATCTTTGGCGCAATCGCTACATGCACGTAGATGATTCAAACCGTGAAGTTCTTGCTGAAGCAGGTCGCAAGCGCCGTGAAATGCAGAAACAAAAC
>AACY01464622 AACY01000000, Proline reductase PrdB, ORF location: 399_1, TGA position: 28..30, protein sequence
VDIAILVPLuPVCHQTVSLVARHLESEGISTVVIGSARDIVEECGVPRFLFVDFPLGNPCGKPWDIAMQKSLICEAFDLLKNSWQPRTTVQSIFAWTVNGNDLWRNRYMHVDDSNREVLAEAGRKRREMQKQN

>AACY01676242 AACY01000000, Proline reductase PrdB, ORF location: 333_800, TGA position: 76..78
ATGGCACATGACGCACCTGAATTGTTATCTCGACTGCAACGCGATCAAGCGGATTTAGCCCTGCTTGTACCGTTG__TGA__CCCGTATGCCACCAAACGATCAGTTTGATCGCACGGTATCTGGAAGAACACGATATCCCTACTGTGATCATAGGGAGTGCACTGGATATCGTCGAATACTGCGGGGTACCCCGGTTTATGTTCAACGATTTTCCTCTGGGCAATCCGTGTGGAAAACCATACGAAAAAGAAATGCAAGTGGCTATTATTTCAAACGCGTTACGGCTATTCGAAACTGCCGTTTCGCCGAGAACAACCGAAAAAACCGCCTTCGTTTGGGACAATAATAACTGGCGATCAAAGTACCTAGAAATACGTGAAGAAGACCGTGAACGACTCCAGCAATTAGGACGGGAGCGAAGAGAGGACCGAAAAAACCTACGCCTCGAGGGTCGAACCCGAAAAGAATAG
>AACY01676242 AACY01000000, Proline reductase PrdB, ORF location: 333_800, TGA position: 76..78, protein sequence
MAHDAPELLSRLQRDQADLALLVPLuPVCHQTISLIARYLEEHDIPTVIIGSALDIVEYCGVPRFMFNDFPLGNPCGKPYEKEMQVAIISNALRLFETAVSPRTTEKTAFVWDNNNWRSKYLEIREEDRERLQQLGRERREDRKNLRLEGRTRKE

>AACY01080320 AACY01000000, Proline reductase PrdB, ORF location: 218_649, TGA position: 28..30
GTGGACATTGCCATCCTGGTCCCAATT__TGA__CCAGTCTGCCACCAAACCGTGAGTTTGGTTGCCCGTCATCTTGAGTCCGAAGGGATTTGCACCGTGGTAATCGGTTCTGCACGTGATATTGTGGAAGAATGTGGGGTGCCGCGATTTTTGTTTGTTGATTTCCCGCTTGGGAATCCATGCGGGAAACCATGGGATGTTCCTATGCAGCAGGCTTTGATTGGGGAGGCATTTGATTTGCTGGAGAAGTCTTGGCAGCCACGAACTACATTACAGGCTCCTTTTGCCTGGACAACCGATAAAAACGACCTCTGGCGCAATCGCTACATGAACGTGGATGATTCAAACCGTGAAGCTCTTGCTGAAGCAGGCCAAAAGCGCCGTGAACAGCAGAAACAAACTAAGCAACAAATGAACAAAAAATCATCCGGATAA
>AACY01080320 AACY01000000, Proline reductase PrdB, ORF location: 218_649, TGA position: 28..30, protein sequence
VDIAILVPIuPVCHQTVSLVARHLESEGICTVVIGSARDIVEECGVPRFLFVDFPLGNPCGKPWDVPMQQALIGEAFDLLEKSWQPRTTLQAPFAWTTDKNDLWRNRYMNVDDSNREALAEAGQKRREQQKQTKQQMNKKSSG

>AACY01469179 AACY01000000, Proline reductase PrdB, ORF location: 3_668, TGA position: 277..279
TCTTACGCAGAATCCTCTTATCCAGTTCCGGAAGCGTTATATACAAAAGATTTAGAATGGGACAAGGGGGCTACTCACACCAATGACCTTGCTACCTATTTGCCGCTGAAAAGCTTGCAGGGACTTCAGCAATCTGGACGCATAGGCAAAGTATCTCCTAGGTTTTATGGTGTACCAACTAGCTACAGCCAGCGACAGACAAGGGAATTTGATGCTCCTGAGATCTTCAACTGGTGTAAAGAAGACGAAGTTGATGTTGCCATTCTTGTTCCACTTTGACCGGTCTGTCACCAAACCGTGAGTTTGGTTGCCCGTCACTTTGAGTCCAAAGCGATCAGCACAGTTGTTATTGGTTCTGCACGAGATATTGTGGAGGAATGTGGAGTGCCACGATTCTTGTTTGTAGATTTCCCCCTTGGTAATCCATGCGGAAAACCATGGAATGTTCCTATGCAGCAGGCTTTAATCCGAGAAGCATTTGATTTACTGGAGAAGTCCTGGCAGCCACGAACTACTGTTCAGGCTCCTTTTACATGGAAAGAAAATGGAAAAGACCCCTGGCGAAATAGCTACATGCTCGTGGACGATTCAAACAAGGAAGCTCTTGCTGAAGCAGGTCGCAAGCGCCGAGAACGACAGAGATTAAATAAGAAGCAAACAAATTAA
>AACY01469179 AACY01000000, Proline reductase PrdB, ORF location: 3_668, TGA position: 277..279, protein sequence
SYAESSYPVPEALYTKDLEWDKGATHTNDLATYLPLKSLQGLQQSGRIGKVSPRFYGVPTSYSQRQTREFDAPEIFNWCKEDEVDVAILVPLuPVCHQTVSLVARHFESKAISTVVIGSARDIVEECGVPRFLFVDFPLGNPCGKPWNVPMQQALIREAFDLLEKSWQPRTTVQAPFTWKENGKDPWRNSYMLVDDSNKEALAEAGRKRRERQRLNKKQTN

>AACY01454321 AACY01000000, Proline reductase PrdB, ORF location: 671_1, TGA position: 28..30
GTGGATGTCGTCCTGCTCTGTCCAGTC__TGA__CCTGCTTGCACCTCCGTCGTGAGCGGAGTGGCACATTTTTTGGAGGATGAGGGACTTAGTACGACCCTGGTAGCGCTCGTAAGAGAGCATGTCGAAAAAGTGCAACCGCCGCGAGCTCTATGGGTTCCCTTTATGTTGGGTAGGCCTTTCGGAGAACCGAATAATTCTGAGCTGCAGCGAAATGTCATTAGGCAGAGCTTTCGACTTTTAGACGAGCGGTCTGGTCCCATACTTAAAGATGCTGATCTCCCGGAATTTAAACTTGAAGAAACCGAAGGCTGGGCGTGTCCGGTCAGTTTTTCGCAAGAAAAAGCTGGAGATTCCGTTGGAGATCAAATTACAAAAGAAATCGTCGAGTTACGCCCCTGGTATAATCTTCACTTCGAAAATGGAAATAGAACAACCGTAGGGCTTTCCAATTCCAGTATAGAGGAGTGTGCAGAAGGGCTTGTGAACTTCCATGCTGAACCTAACCAGATTGCGAACGAAGTAGGAGAAGTGGTCAATAATCTGCGTTGGTGGTCCAGCGATTTAAAAGCGTTCTATATGGAAGCTGTAATTGCGCAACCAGGTAAAGTGAGTGCTGAGGACCTGGAGAGTTGGTTTTGGGACGAAACTTCCGCTGGGTTCCTGTTCGGG
>AACY01454321 AACY01000000, Proline reductase PrdB, ORF location: 671_1, TGA position: 28..30, protein sequence
VDVVLLCPVuPACTSVVSGVAHFLEDEGLSTTLVALVREHVEKVQPPRALWVPFMLGRPFGEPNNSELQRNVIRQSFRLLDERSGPILKDADLPEFKLEETEGWACPVSFSQEKAGDSVGDQITKEIVELRPWYNLHFENGNRTTVGLSNSSIEECAEGLVNFHAEPNQIANEVGEVVNNLRWWSSDLKAFYMEAVIAQPGKVSAEDLESWFWDETSAGFLFG

>AACY01076229 AACY01000000, Proline reductase PrdB, ORF location: 188_1, TGA position: 106..108
ATGGGTGCTACAATTAATACATCAAAGTTGTTAAAAAAAACTATTCCAGAGATTATAAATATTTTTAAAACTGATGAAGTTGATATTGCTCTTTTTATTCCTGTA__TGA__CCAATGTGTCACCAAACAGTTGGTTTGGTTCAAAAAATATGTGAAGAAAATAATATAATTTGTTCAACAATAAGTATT
>AACY01076229 AACY01000000, Proline reductase PrdB, ORF location: 188_1, TGA position: 106..108, protein sequence
MGATINTSKLLKKTIPEIINIFKTDEVDIALFIPVuPMCHQTVGLVQKICEENNIICSTISI

>AACY01202822 AACY01000000, Proline reductase PrdB, ORF location: 196_759, TGA position: 481..483
ATGCAGAGACTCAGAGGCTATTATTTAGCCCTCGGCTACGGCAATCCTTACCAATGGGCCTCCTACTCGGAAGTCCCCTTCGCAACTCTGACGAAACCGCTGTCTGAATCAAAAATTGGCCTTATCACCACTGCCGCCCCCTATAAAGAGGGAGCTGGAGATCAAGGACCAAGAGCACCATACAACGCGGCCGCGAAATTCTACAAGGTCTATTCAGGAAACACCGATCAAGTCGACTTTCTTGGTATATCCCACGTCGGATACGATAGAAAATATTCGACCGCAGAAGACATAAATTCGTTCTTTCCTCTTGAGGCACTCAAAAGAGCAGAGCGAAAAGGCAGAGTTGGTGAGCTTTCCGCCAGATACTACGGAGCTCCCACCAATCGCAGCCAAGCAACGACCATCAAACAGGACTGTTCCGATTTACTAGATCTCCTCAGGCAAGACGATGTAGACGTAGTTCTTCTGGTACCAAAC__TGA__CCCGTCTGCCACCAGACCGTGAGTCTGGTTGCCCGACACTTGGAAGCTAATAAAATTCCCACCGTGATTGCTGGTTCT
>AACY01202822 AACY01000000, Proline reductase PrdB, ORF location: 196_759, TGA position: 481..483, protein sequence
MQRLRGYYLALGYGNPYQWASYSEVPFATLTKPLSESKIGLITTAAPYKEGAGDQGPRAPYNAAAKFYKVYSGNTDQVDFLGISHVGYDRKYSTAEDINSFFPLEALKRAERKGRVGELSARYYGAPTNRSQATTIKQDCSDLLDLLRQDDVDVVLLVPNuPVCHQTVSLVARHLEANKIPTVIAGS

>AACY01529201 AACY01000000, Proline reductase PrdB, ORF location: 793_425, TGA position: 34..36
ATGCAGGCGGATATTGCCCTCCTTGTTCCTTCG__TGA__GGCCTCTGCAACCAGACGGTCGGTCTGGTCCAGCGTGAAATCGAAAGCCGAGGGATTTCCACCGTTAGTCTTTGTATCAGTAGGAAAATCTGCGCTTCGGTCAAACCTCCGAGAGCCTATCATCTGCGATATCCCTATGGTCATGCGCTGGGCGAGCCGTTTCGCCAAGCCCAGCAGAAGCGAATCGTGTTGGAAAGTCTGAAACTTCTTGAATCGGTAAAGGAACCAGGGACCATTATCGACAGTCCTTTTCGTTGGAAAAGAGACCGGTTCGAGGAAATTGCCGATGGAATCAGACTTACTGAAGGCGAACAGGAAGGGATCCGGAACTGA
>AACY01529201 AACY01000000, Proline reductase PrdB, ORF location: 793_425, TGA position: 34..36, protein sequence
MQADIALLVPSuGLCNQTVGLVQREIESRGISTVSLCISRKICASVKPPRAYHLRYPYGHALGEPFRQAQQKRIVLESLKLLESVKEPGTIIDSPFRWKRDRFEEIADGIRLTEGEQEGIRN

>AACY01768136 AACY01000000, Proline reductase PrdB, ORF location: 4_372, TGA position: 34..36
ATGCAGGCGGATATTGCCCTCCTTGTTCCTTCC__TGA__GGCCTCTGTAACCAGACGGTCGGTCTGGTCCAGCGTGAAATCGAAAGCCGAGGGATTTCCACCGTCAGTCTTTGTATCAGTAAGAAAATCTGTGCTTCGGTCAAACCCCCGAGAGCCTATCATCTGCGATATCCCTATGGTCATGCGCTGGGCGAACCGTTTCGTAAAGCCCTGCAAAAGCGAATCGTGTTGGAAAGTCTAAAACTTCTTGAATCAATAAAGGAACCAGGGACCATTATCGACAGTCCTTTTCGTTGGAAAAGGGACCGGTTCGAGGAAATGACCGACGGAACCAGCCTCAGTGAAGGCGAACAGGAAGCGATCCAGAACTGA
>AACY01768136 AACY01000000, Proline reductase PrdB, ORF location: 4_372, TGA position: 34..36, protein sequence
MQADIALLVPSuGLCNQTVGLVQREIESRGISTVSLCISKKICASVKPPRAYHLRYPYGHALGEPFRKALQKRIVLESLKLLESIKEPGTIIDSPFRWKRDRFEEMTDGTSLSEGEQEAIQN

>AACY01309421 AACY01000000, Proline reductase PrdB, ORF location: 28_396, TGA position: 34..36
ATGCAGGCGGATATTGCCCTCCTTGTTCCTTCC__TGA__GGCCTCTGCAACCAGACAGTCGGTCTGGTCCAGCGTGAAATCGAAAGCCGGGGCATTTCCACCGTCAGTCTTTGTATCAGTAGGAAAATTTGCGCTTCGGTCAAACCTCCGAGAGCCTATCATCTGCGATACCCCTATGGCCATGCGCTGGGTGAGCCGTTCCGCCAAGCCCAGCAGAAGCGAATCGTGTTGGAAAGTCTGAAACTTCTTGAATCGGTAATGGAACCAGGGACCATTATAGACAGTCCTTTTCGTTGGAAAAGGGACCGGTTCGAGGAAATTGCCGACGGAATCAGCCTCACTGAAGGTGAGCAGGAAGCAATCCGGAACTGA
>AACY01309421 AACY01000000, Proline reductase PrdB, ORF location: 28_396, TGA position: 34..36, protein sequence
MQADIALLVPSuGLCNQTVGLVQREIESRGISTVSLCISRKICASVKPPRAYHLRYPYGHALGEPFRQAQQKRIVLESLKLLESVMEPGTIIDSPFRWKRDRFEEIADGISLTEGEQEAIRN

>AACY01067792 AACY01000000, Proline reductase PrdB, ORF location: 3109_2315, TGA position: 10..12
GTGCCTGTC__TGA__CCATTCTGTACGCGCGCCGTGTGCGGGCTTGCTCATATTTTTGAATCTCAAGGCTTTTCCACCGTACTAGTTGGTTTTGTTAAAGAGCATATAGAAATTATAAAGCCACCAAGAGCATTGTGGTTAAATTTCCCCATGGGACGCCCTCTCGGAAAACCAAACAATCCAGAATTCCAAAAAAAAGTAATTCGTACGGCATTTGATTTATTGGAGAAAAGTTCAGGACCAGTTCTTGATGATTTTTCAGAAATAATACCAGTTAGAGAAGGAAGGATGAGTTATGCATTACCTGTAAGTCTTGTTTATAAAGTAAATCAATTAGGAAATATTGATAAGTTGGCAGAGCGAGTACAAAGGGAGCTTTCAAATCTTTTACCTGATTATTTTAAAGCATTACAAAACGTAGGAAGAACGACAGTTGGGGCAAGTGAGTTAGAAATTTCTGATTTTGTACCTTACATTTCTGAATTTGCCAAAGGGAATAAACCAAAAAGCCCAAGAAAAGGATTACCTGCGATTCCATTATTAAAACTTGTCGTTGAGGATTTAAATGCGGTATATACAGAAACTAGAATTTATAAAGATAAAATAGATGATTTTGAGATGCTGGGGAAATGGTTTTGGGAAGAGACCCATGCTGGAAAGCTATTATTAGCAGTTGAGGCAGTTTCTTTGGAAAGTGACGATCAAGTTCTTCGCCAAATTGCTTCAATGTCTCTTCTTACTCCAAGATTTTGGTCTGAAGGACCTTTACCTGGTATTTCAGGTTCAGGTTGGACTTAA
>AACY01067792 AACY01000000, Proline reductase PrdB, ORF location: 3109_2315, TGA position: 10..12, protein sequence
VPVuPFCTRAVCGLAHIFESQGFSTVLVGFVKEHIEIIKPPRALWLNFPMGRPLGKPNNPEFQKKVIRTAFDLLEKSSGPVLDDFSEIIPVREGRMSYALPVSLVYKVNQLGNIDKLAERVQRELSNLLPDYFKALQNVGRTTVGASELEISDFVPYISEFAKGNKPKSPRKGLPAIPLLKLVVEDLNAVYTETRIYKDKIDDFEMLGKWFWEETHAGKLLLAVEAVSLESDDQVLRQIASMSLLTPRFWSEGPLPGISGSGWT

>AACY01031399 AACY01000000, Proline reductase PrdB, ORF location: 45_1, TGA position: 19..21
GTGTTTCTTGTTCCCGTC__TGA__CCATTTTGTACGCGCGCCGTGTGC
>AACY01031399 AACY01000000, Proline reductase PrdB, ORF location: 45_1, TGA position: 19..21, protein sequence
VFLVPVuPFCTRAVC

>AACY01535863 AACY01000000, Proline reductase PrdB, ORF location: 132_434, TGA position: 46..48
ATGCTTAAATCACATAATGTAGATGCAGTATTACTTGTTGCTGCC__TGA__CCTGTTTGTCACATGTCGGTCGGACATGTAGCGAGAATTTTTGAATCAATGGGGATTTCTACTGTGTGCTTTTTTGTAAAAGCATTTATGCATTTAGTAAATAAGATGAAAATCCCAAGAACAATTATTACAAATAATTTTGTTGGAAGAACTATTGGAAAACCTTATGATTTACCAAATCAAACAAATGTTGTGAGACAGGGCATTGAATTATTAAACGGTGCAACAATTAACAATTCTTTAAAAGTTATTTAA
>AACY01535863 AACY01000000, Proline reductase PrdB, ORF location: 132_434, TGA position: 46..48, protein sequence
MLKSHNVDAVLLVAAuPVCHMSVGHVARIFESMGISTVCFFVKAFMHLVNKMKIPRTIITNNFVGRTIGKPYDLPNQTNVVRQGIELLNGATINNSLKVI

>AACY01407553 AACY01000000, Proline reductase PrdB, ORF location: 46_858, TGA position: 43..45
ATGAAGCAGGAAGGCGTCAACACAGTCTTTCTTATCCCTATA__TGA__CCGTTTTGTACGCGCGCCGTGTGCGGGCTTGCTCACTATTTTGAATCAGAGGGTCTGTCGACTGTTCTTGTTGGTTTCGTCCGTGAGCACATGGAAACCATCAAACCCGCACGTGGGTTGTTTCTAGATTTTCCGATGGGACGAGGGATGGGAATACCCAATAATCCGCGGTTCCAAAAGAGGGTAATCCGCGCTGCATTTGATTTGTTCAACTGTGAAACCGGGCCAGTGTTGGAGGATTTTCCCGAAATCATCCCTGTCAAAAAAGGGCGCATGGGCTATGCGTTGCCGCCGGAGCTTGTTTTAAGCACAAATGACATTGGTGATGTGGACGCGCTGGTGGCTGCAGTTCAGGGTGAAATTGACACATTGCTGCCAGACTACGAAGCGGCAGTTGCCTCTCGCGGACGGACAACTGTGGGGGCTAGCGAGCTTGCAGTAAAGGATTTTGCCCCCTTTATTTCCCGATTCGTTATGGGTGAGATACCAAAAAGCCCCAGAAAAGGGCTGCCGGCCATTCCCCTCTTAAAACTGGTTGTTGAAGATTTGGAAGCCTATTACACGGAAACAAGAACCCATCGCGACGAGATAGATGATTTGGAATTGATGGGGAAATGGTTCTGGGAAGAGACCAACGCTGGCCGCTTGCTTTTGTCGCTGGAGGCTGTTTCATTAGTTTCCGAAAACAAGGTCATGTCGCAGATTGTTGAGATGTCCCTCATGGCACCTAGATTTTGGTCTGAAGGTCCGTTGCCTGGCACGTCG
>AACY01407553 AACY01000000, Proline reductase PrdB, ORF location: 46_858, TGA position: 43..45, protein sequence
MKQEGVNTVFLIPIuPFCTRAVCGLAHYFESEGLSTVLVGFVREHMETIKPARGLFLDFPMGRGMGIPNNPRFQKRVIRAAFDLFNCETGPVLEDFPEIIPVKKGRMGYALPPELVLSTNDIGDVDALVAAVQGEIDTLLPDYEAAVASRGRTTVGASELAVKDFAPFISRFVMGEIPKSPRKGLPAIPLLKLVVEDLEAYYTETRTHRDEIDDLELMGKWFWEETNAGRLLLSLEAVSLVSENKVMSQIVEMSLMAPRFWSEGPLPGTS

>AACY01594525 AACY01000000, Proline reductase PrdB, ORF location: 686_1, TGA position: 28..30
GTGGATGTCGTCCTGCTCTGCCCAGTC__TGA__CCTGCTTGCACCTCCGTCGTGAGCGGAGTGGCACATTTTCTGGAGGATGAGGGACTTAGTACGACTCTGGTAGCGCTCGTAAGAGAGCATGTCGAAAAAGTGCAACCGCCACGAGCTCTATGGGTTCCCTTTATGTTGGGTAGGCCTTTCGGAGAACCGAATAATTCTGAGCTGCAGCGAAATGTCATTATGCAGAGCTTTCGACTTTTAGACGAGCAGTCTGGTCCGATACTTAAGGATGCTGATCTCCCGGAATTTAAACTTGAAGAAACAGAAGGCTGGGCGTGTCCGGTCAGTTTTTCGCAAGAAAAAGCTGGAGATTCCTTTGGAGATCAAATTACAAAAGAAATCGTCGAGTTACGCCCCTGGTATAATCTTCACTTCAAGAATGGAAATAGAACAACCGTAGGGCTTTCCAATTCTAGTATAGAAGAGTGTGCAGAAGGGCTTGTGAACTTCCATGCTGAGCCTAACCAGATTGCGAACGAAGTAGGAGAAGTGGTCAATAATCTGCGTTGGTGGTCAAGCGATTTAAAAGCGTTCTATATGGAAGCTGTAATTGCGCAGCCAGGTAAAGTGAGTGCTGCTGACCTGGAGAGTTGGTTTTGGGGCGAAACTGTCGCTGGTTTCTTGTTTCGAGAAATCCGTGAGCAG
>AACY01594525 AACY01000000, Proline reductase PrdB, ORF location: 686_1, TGA position: 28..30, protein sequence
VDVVLLCPVuPACTSVVSGVAHFLEDEGLSTTLVALVREHVEKVQPPRALWVPFMLGRPFGEPNNSELQRNVIMQSFRLLDEQSGPILKDADLPEFKLEETEGWACPVSFSQEKAGDSFGDQITKEIVELRPWYNLHFKNGNRTTVGLSNSSIEECAEGLVNFHAEPNQIANEVGEVVNNLRWWSSDLKAFYMEAVIAQPGKVSAADLESWFWGETVAGFLFREIREQ

>AACY01190956 AACY01000000, Proline reductase PrdB, ORF location: 3_455, TGA position: 7..9
CCCGCTTGACCTGTGTGTCACCAGTCCGTCGGACTGATCGCCAAACAGATCGAACAACAAGGGATACCAACCGTATGTCTATCTAGCGCGCTTTCAATCACCCAGTCTGTAATGGCCCCTCGAGCCGTCTATATCGACTATCCACTTGGCCATACTGCCGGCAAGCCTCACAATCCAGACGACCAAGAATTCATAATGCGCAGAGCGTTATCCGCGATCACTGATATAACGGAACCTGGATCAATAATCGATCTAGGGCGCCGATGGTCCGATAACGATGAATGGAAAGATGCTGTCATGCGCCCTTCAAATAATCGCAGCAAAAAGAAAGATTCTGATGACAGAATAGAGCGATTCTCAACCCCACAGTATCAAACCAGTGAAGATGCAAAGGTCGCCGACGCTCATTGTCCTACCTGCGTATTCACAGAGAAAGCTTTAGACAAGGGGTGA
>AACY01190956 AACY01000000, Proline reductase PrdB, ORF location: 3_455, TGA position: 7..9, protein sequence
PAuPVCHQSVGLIAKQIEQQGIPTVCLSSALSITQSVMAPRAVYIDYPLGHTAGKPHNPDDQEFIMRRALSAITDITEPGSIIDLGRRWSDNDEWKDAVMRPSNNRSKKKDSDDRIERFSTPQYQTSEDAKVADAHCPTCVFTEKALDKG

>AACY01414644 AACY01000000, Proline reductase PrdB, ORF location: 10_471, TGA position: 58..60
ATGATCTTAAACTGGTGTTTAGAAGATAGAGTTGATATTGCCATTCTGGTCCCGCTT__TGA__CCAGTCTGCCACCAAACCGTGAGTTTGGTTGCCCGACATCTAGAGTCTGAAGGAATCAACACAGTTGTTATAGGTTCTGCACGTGATATTGTTGAAAAATGTGGGGAGCCACGATTCTTGTTTGTTGATTTCCAGCTTGGGAATCCATGCGGGAAACCATGGGATATTCATATGCAGCAGGCTTTAATCGGAGAGGCATTTGATTTGCTAGAGAAGTCCTGGCAGCCTAGAACTAATGTACAGTCCCCTTTTATCTGGAAAGCCGATGAAAAAGACCTCTGGCGCAATCGCTACATGTACGTGGATGATTCAAATCGTGAAGCTCTTGCTGAAGCAGGACGAAAGCGCCGTGAACTGCAGAGACAAATTAAGCAACAAATGAATAAAAAATCTTTCAGATAG
>AACY01414644 AACY01000000, Proline reductase PrdB, ORF location: 10_471, TGA position: 58..60, protein sequence
MILNWCLEDRVDIAILVPLuPVCHQTVSLVARHLESEGINTVVIGSARDIVEKCGEPRFLFVDFQLGNPCGKPWDIHMQQALIGEAFDLLEKSWQPRTNVQSPFIWKADEKDLWRNRYMYVDDSNREALAEAGRKRRELQRQIKQQMNKKSFR

>AACY01568916 AACY01000000, Proline reductase PrdB, ORF location: 642_731, TGA position: 28..30
GTGGACATTGCCATCCTTGTCCCGCTT__TGA__CCAGTCTGCCACCAAACCGTGAGTTTGGTTGCCCGTTATCTTGAATCTGAAGGAATC
>AACY01568916 AACY01000000, Proline reductase PrdB, ORF location: 642_731, TGA position: 28..30, protein sequence
VDIAILVPLuPVCHQTVSLVARYLESEGI


>AACY01478114 AACY01000000, Selenophosphate synthetase, ORF location: 220_792, TGA position: 61..63
ATGAAACTCGGCCAGATATTTCAAAAACCAACCCTGACTGGTTTGGCCAAGACCTGCGGT__TGA__GCAGCAAAACTCAGTCCGGTCGGGCTGCAGAATCTGCTGGATAAACTGAAGCAGGAAAAGAATTCCAATGTGCTCGTGGGTTTTGATACCAACGACGATGCAGGGGTTTATCTGGTGAATCCGGAACTGGCTGTTGTATCCACGGTCGATTTCATCACCCCACCTGTCGATGATCCCTTTATCTTCGGTCAAATTGCAGCGGCCAATTCACTCAGTGACATCTATGCCATGGGCGGAACGCCATTTGGATGTTTGAACCTGGTAGGCTTTCCTTCTGACAAGTTGGGGCCGGAAGTTTTGGAAGGGATTCTTGCCGGCGCCATGGAACGTGTCCAGGCTGCAGGCGCTGCGTTGTTGGGAGGACATAGCACAGAGGATGAGGAGCCAAAGTTTGGAATGGCCGTCAATGGTTTCGTCGATCCCAAAAAAGTCTGGCGGAATCAAGGCGCTTTACCGGGAGACCATCTGATTCTCACCAAGCCTCTTGGAAGCGGAGTATTGTTCAAT
>AACY01478114 AACY01000000, Selenophosphate synthetase, ORF location: 220_792, TGA position: 61..63, protein sequence
MKLGQIFQKPTLTGLAKTCGuAAKLSPVGLQNLLDKLKQEKNSNVLVGFDTNDDAGVYLVNPELAVVSTVDFITPPVDDPFIFGQIAAANSLSDIYAMGGTPFGCLNLVGFPSDKLGPEVLEGILAGAMERVQAAGAALLGGHSTEDEEPKFGMAVNGFVDPKKVWRNQGALPGDHLILTKPLGSGVLFN

>AACY01056503 AACY01000000, Selenophosphate synthetase, ORF location: 2012_963, TGA position: 52..54
ATGAAAACAAAAGAACAAATTCGCTTAAGTACTTTATCACATGGATCTGGA__TGA__GCTTGTAAAATTGGTCCTGATGATCTAACCCAGGTTCTGGGTAAAGTAGTACAAAAGAAAGATTCTCGAGTGATTGTTGGATATGATAATTCCGATGATGCCGCCGTTATACGCCTGCAAGGTGATAAGTTTATTATTCAGACCGTTGATTTTTTTACACCCATTGTAGATGACCCATATATGTTCGGCCAAATAGCGGCAGCTAATTCTATTTCAGATATTTATGCAATGGGTGGCAAACCATTATTTGCATTGAATATACTAGGTTTCCCAGTAAACGATTTTCCTAAGGACATAGTTTCACAAATCTTACAAGGTGGGGCTGATAAAGCAAGTGAAGCTGGTATCTCTATTGTTGGCGGACATAGTATTGATGATAAAGAACCTAAATATGGATTAGTTGTAACTGGTGAAGTCTTGAAAGATGATCTTATACAAAATAAAGGATCTAAACCAGGAGATGTATTATTATTAACAAAACCTCTTGGAACGGGAATTATTAGCACAGGAATTAAAAAGGAAAAAGCAAATCCAGATTCAATAAAGCAAGCGGAAGACTCTATGGCAACTTTGAATAAACTTGCAGGTTCAATATTATCAAAATTTTCAGTTAATGCAGCTACAGATGTAACTGGTTTTGGATTGCTTGGTCATGCCGCAGAAATGTGCAAAAGTAGCAATGTATCTTTTGAAATTAATTATAATGATATAAAATTCTTTTCTGGTGTAAATGAATTGGCCAAACAAGATATTGTCCCTGGTGGCTCAAAAAGAAATTTATCGTATGCAAAACAATTTACAAATTTCGCTGATTCAATTTCTCAAATAGAAAGATTGATGGTTGCAGATGCTCAGACATCAGGAGGGTTATTAATCTCATTGCCAGAAGATAATGTTAATAAATTCCTTGAATATTATAATAGTAAATCAACTATTCCTGCTTTTCAGATTGGCTCTGTAAATACGAGAAAAAAGTCTTTGATTGCCATTTCATAA
>AACY01056503 AACY01000000, Selenophosphate synthetase, ORF location: 2012_963, TGA position: 52..54, protein sequence
MKTKEQIRLSTLSHGSGuACKIGPDDLTQVLGKVVQKKDSRVIVGYDNSDDAAVIRLQGDKFIIQTVDFFTPIVDDPYMFGQIAAANSISDIYAMGGKPLFALNILGFPVNDFPKDIVSQILQGGADKASEAGISIVGGHSIDDKEPKYGLVVTGEVLKDDLIQNKGSKPGDVLLLTKPLGTGIISTGIKKEKANPDSIKQAEDSMATLNKLAGSILSKFSVNAATDVTGFGLLGHAAEMCKSSNVSFEINYNDIKFFSGVNELAKQDIVPGGSKRNLSYAKQFTNFADSISQIERLMVADAQTSGGLLISLPEDNVNKFLEYYNSKSTIPAFQIGSVNTRKKSLIAIS

>AACY01071885 AACY01000000, Selenophosphate synthetase, ORF location: 1054_2091, TGA position: 52..54
ATGAATGATAGAGATAAGATAAGACTCACAACGTTAAGTCATGGATCAGGC__TGA__GCTTGTAAAATAGGTCCTGCCGACCTTGCTCAGGTACTGGGCGATCTAAAACTTCACACTAATAGTTCTGTCATCGCTAACCATGAAGGAGCAGATGACGCGGCAGTAGTACGTCTAGATGACGGAAAATTATTGCTTCAAACTGTTGATTTTTTTACTCCTATTGTTGATGAACCATATGCTTTCGGACAAATTGCAGCTGCTAACTCACTTTCAGATATTTACGCGATGGGAGGAAAGCCATTGTTTGCTTTGAATATTGTAGGCTTTCCAATTAATGATCTTCCTAAATCAATACTTACTGAAATTCTACAGGGAGGTGCGGACAAAGCAAAGGAAGCAGGGATACCAATTGTAGGTGGACATTCAATTGATGATAAGGAACCGAAATATGGTTTAGTTGTAACAGGCGAAGTCAAAGAAAAGAATATATGGAAAAACTCTGGTGCTATGGTTGGAGATGCTTTGGTATTGACAAAACCTTTAGGTACAGGCGTGATCGCTACAGCAATCAAAAAAGGTGTAGCCTCTCAATTAAGTATTGATACGGCTGTTGAAGTAATGAGTATGCTGAACAAAAATGCGGTAGATAAACTTGATGGCTTAGATGTAAATGCTGTTACAGATGTCACAGGTTTTGGACTATTAGGTCACCTAAAAGAAATATGCGAGAATAGCAATGTATCATCCGAAATAAACTTCAATGATATTGAATTCCTTCCAGGAGTTATTGACCTTGCAGAATCAGGTATAATGGCTGGAGGCACACGACGTAATTTAGAATATGCAAAAGAATTTGTACAATTCGATCATCACCTAGATAATCTTAAACAGCTCCTTTCTGCTGATGCTCAGACATCTGGGGGTCTTCTTATCTCTCTGCCAAGAAAAGATGCTGAATCTTATGTTGAGAAAATGGGCACTTCATCAAGAATAATTGGACAGATTGTTGATAAAAATAGTTACTTCATAAAAGTAAATTAA
>AACY01071885 AACY01000000, Selenophosphate synthetase, ORF location: 1054_2091, TGA position: 52..54, protein sequence
MNDRDKIRLTTLSHGSGuACKIGPADLAQVLGDLKLHTNSSVIANHEGADDAAVVRLDDGKLLLQTVDFFTPIVDEPYAFGQIAAANSLSDIYAMGGKPLFALNIVGFPINDLPKSILTEILQGGADKAKEAGIPIVGGHSIDDKEPKYGLVVTGEVKEKNIWKNSGAMVGDALVLTKPLGTGVIATAIKKGVASQLSIDTAVEVMSMLNKNAVDKLDGLDVNAVTDVTGFGLLGHLKEICENSNVSSEINFNDIEFLPGVIDLAESGIMAGGTRRNLEYAKEFVQFDHHLDNLKQLLSADAQTSGGLLISLPRKDAESYVEKMGTSSRIIGQIVDKNSYFIKVN

>AACY01074245 AACY01000000, Selenophosphate synthetase, ORF location: 829_1878, TGA position: 46..48
ATGGATAAAGAATTAAGACTTACAAGTTTCTCTTCAAGTGGTGGT__TGA__GCTGGTAAAGCTTCTATTGAAGTACTGGACAGGGTTCTGGGCCAGATAAATAATATAAAATCTTCAGAAAAAATTTTGATTGACCACAAATATAGAGATGATGCTGCTGTTTATAAATTTTCAGATAACAAAGCATTGATATTTACAACTGATTTTTTTTCACCGATGGTTGATGATCCTTATATATTTGGACAAATAGCATCTGTTAATGCCATTTCAGATATTTATGCTATGGGAGGAAAGCCTTTTTTAGCGTTAAATATATCTTGTTTTTCAGAAATTCTTCCAAATGGTTACATTGAAAAGATTTTAGAAGGCGGTATAAATAAAGCTAATGAAGCAAACGTAATCATAGCAGGGGGGCACACTATAACCGATGATGAACCCAAGTATGGATTGGCTGTAATTGGTGAAGTACATCCTGATAAAATTATGACTGTTTCAAAAGCAGAGGAAGACCAAGATATCATTGTTACAAAACCGATTGGAAACGGAATTATCTCTACTGCACTAAAAAATAATTTAGTTGATGAAAAATATTCTAATAAAGCTACAAAATATATGCTTGAATTAAATAAATCTGCAAGTGAGAGTGCTCAAAAATTTAATATAAAAACTTGTACAGACATAACTGGTTATGGATTAATTGGTCATCTAAAAAATATACTAAATGCGAGTAATGTTTCGGCTGAAATAATAATTGAAGAAATACCTATCTTAGATGGTGTCTCTGAGCTATCTAAGGAAGAAAATTGGTGTACAGGACTTAGAAATAATTTAGAAAAATTAGATAATGAGATTATTTGGGGACATACTCAAAAAATTCCTGATGAAAAGAAGATGATAATGTTTGATCCTCAAACATCAGGTGGATTAATATTTTGTTGTGATAAAGAGATTTCAAATAAATTTATTGCCGAATTATCTAAAAACGAAAATTTATTTGTTAAAAAAATAGGCAGAACTATTAAGAAATCTAACTTTCAAATAAAATTTTTATAA
>AACY01074245 AACY01000000, Selenophosphate synthetase, ORF location: 829_1878, TGA position: 46..48, protein sequence
MDKELRLTSFSSSGGuAGKASIEVLDRVLGQINNIKSSEKILIDHKYRDDAAVYKFSDNKALIFTTDFFSPMVDDPYIFGQIASVNAISDIYAMGGKPFLALNISCFSEILPNGYIEKILEGGINKANEANVIIAGGHTITDDEPKYGLAVIGEVHPDKIMTVSKAEEDQDIIVTKPIGNGIISTALKNNLVDEKYSNKATKYMLELNKSASESAQKFNIKTCTDITGYGLIGHLKNILNASNVSAEIIIEEIPILDGVSELSKEENWCTGLRNNLEKLDNEIIWGHTQKIPDEKKMIMFDPQTSGGLIFCCDKEISNKFIAELSKNENLFVKKIGRTIKKSNFQIKFL

>AACY01000368 AACY01000000, Selenophosphate synthetase, ORF location: 1828_803, TGA position: 34..36
ATGAGATTAACACAATATTCTCACGGCTCTGGT__TGA__GCTTGTAAACTCGCACCAAGCGAGCTTGCTCAAGTTTTGAAGCAATTTGAACAACATAAAGCTCTTAAATCTGAAAATTTAATTGTTGGTTTAGAAAACCCTGATGATGGTGGGGTAATCAATGTTGGGGAAACAAAAATAATACAAACTGTAGATTTTTTCACACCGATTCTTGATAGCCCTTATGACTGGGGAAGAGTTGCAGCAGCGAATGCTTTATCAGACATTTATGCAATGGGAGGAGAGCCTTTATCTGCTCTTCAATTAGTTTGCTGGCCAAGAGAAGAGATAGGTTTTGATGTTTTAGCTGAAGTAATAAATGGAGGTTTAGACATAATGGGTGAGGCGGGCTGCACTGTAATTGGTGGTCACAGTATTGACGATAAAGAACCAAAGTACGGCTTTTCTGTAACAGGAATTATTAAGGACAACCCTTTACTTAACAACAGTATTGCGGATAAAGACAAACTATACATCACAAAACCATTAGGTATAGGAATCATAGCAACAGCAATTAAAAAAGACATTGCTTCAAAGGATGAGATTTTAGAAGCTACAAATACTATGGTTGCACTAAATAAAGATGCACTTAGATTTGCAAAAGATAATGATGCAAACGCCCTAACTGATATAACAGGTTTTGGCTTGCTCGGTCACTTGACAGAAATGATAAGAGAAACAAAACTATCAGCAGAAATAAAATCAGAAAAGGTTCCTGTAATTAATGGAGTGAAAGAGCTTCTTGAAAAAGGGATATATCCCTCAGGAAGTCAGCGAAACTTTGCTTCTGTAAAAGATAAACTAATTTACAAAATCGAGGAGGACAAAATTAAATTATTTTGTGATGCTCAAACAAGTGGAGGATTATTGATTTCTATTCCCAGCCAGTCAACTATTAACATTAAAGAAGTAAAGGAAAACTATGGAATTGATGTTTGGGAAATAGGCGAAATAAATAGTGAATATAATGAAAAGATAAATATTATTTAA
>AACY01000368 AACY01000000, Selenophosphate synthetase, ORF location: 1828_803, TGA position: 34..36, protein sequence
MRLTQYSHGSGuACKLAPSELAQVLKQFEQHKALKSENLIVGLENPDDGGVINVGETKIIQTVDFFTPILDSPYDWGRVAAANALSDIYAMGGEPLSALQLVCWPREEIGFDVLAEVINGGLDIMGEAGCTVIGGHSIDDKEPKYGFSVTGIIKDNPLLNNSIADKDKLYITKPLGIGIIATAIKKDIASKDEILEATNTMVALNKDALRFAKDNDANALTDITGFGLLGHLTEMIRETKLSAEIKSEKVPVINGVKELLEKGIYPSGSQRNFASVKDKLIYKIEEDKIKLFCDAQTSGGLLISIPSQSTINIKEVKENYGIDVWEIGEINSEYNEKINII

>AACY01008673 AACY01000000, Selenophosphate synthetase, ORF location: 311_1, TGA position: 61..63
ATGAAACTCGGTCAGATATTTCAAAAACCAACCCTGACGGGTTTGGCCAAGACCTGCGGT__TGA__GCAGCAAAACTCAGTCCGGTCGGGCTGCAGAATCTGCTGGATAAACTGAAGCAGGAAAATAATCCCAATGTGCTCGTGGGTTTTGATACCAACGACGATGCTGGGGTGTATCTAGTGAATCCGGAACTGGCTGTTGTTTCCACGGTCGATTTCATCACCCCACCCGTCGATGACCCCTTCATCTTCGGTCAAATTGCAGCGGCCAATTCACTAAGTGACATCTATGCCATGGGCGGAACTCCATTT
>AACY01008673 AACY01000000, Selenophosphate synthetase, ORF location: 311_1, TGA position: 61..63, protein sequence
MKLGQIFQKPTLTGLAKTCGuAAKLSPVGLQNLLDKLKQENNPNVLVGFDTNDDAGVYLVNPELAVVSTVDFITPPVDDPFIFGQIAAANSLSDIYAMGGTPF

>AACY01625250 AACY01000000, Selenophosphate synthetase, ORF location: 35_829, TGA position: 61..63
ATGAAACTCGGCCAGATTTTTCAAAAGCCAACCCTGACTGGTTTGGCCAAGACCTGCGGT__TGA__GCAGCAAAACTCAGTCCGGTCGGGCTGCAGAACCTGCTGGATAAACTGAAGCAGGAAAAGAATTCCAATGTGCTCGTGGGTTTTGATACCAACGATGATGCAGGGGTTTATCTGGTGAATCCTGAACTGGCTGTTGTTTCCACGGTCGATTTTATCACCCCACCTGTCGATGATCCCTTCATCTTCGGTCAAATTGCAGCGGCCAATTCACTCAGTGATATCTATGCCATGGGCGGAACTCCATTCGGATGTTTGAATCTGGTAGGCTTTCCTTCTGACAAGTTGGGGCCGGAAGTTTTGGAAGGGATTCTTGCCGGCGCCATGGAACGTGTCCAGGCTGCAGGCGCAGCGTTGATGGGAGGACATAGCACTGAGGATGAGGAGCCAAAGTTCGGAATGGCCGTCAATGGTTTCGTCGATCCGAAAAAAATCTGGAGGAATCAGGGCGCTTTACCCGGAGACCATCTGATCCTCACCAAGCCTCTTGGAAGCGGAGTGTTGTTCAATGCCAACCTCAAAGGATGGGTTTCCGAAGAAGCCCTCCATGATTGTATCCGCCAATTGATTGAGTTGAACAAAACATCCGCTGAAATATTGAAAAAATATGAGGTCCATGCTGCAACTGATATTACCGGTTTCGGCCTGACTGGCCACGGCTTGGAAGTTGCCCAGGGTTCCGGAGTCTCCCTTGAAATCAAATTCGAATCACTATCCGTTTTTCAAGAAGCT
>AACY01625250 AACY01000000, Selenophosphate synthetase, ORF location: 35_829, TGA position: 61..63, protein sequence
MKLGQIFQKPTLTGLAKTCGuAAKLSPVGLQNLLDKLKQEKNSNVLVGFDTNDDAGVYLVNPELAVVSTVDFITPPVDDPFIFGQIAAANSLSDIYAMGGTPFGCLNLVGFPSDKLGPEVLEGILAGAMERVQAAGAALMGGHSTEDEEPKFGMAVNGFVDPKKIWRNQGALPGDHLILTKPLGSGVLFNANLKGWVSEEALHDCIRQLIELNKTSAEILKKYEVHAATDITGFGLTGHGLEVAQGSGVSLEIKFESLSVFQEA

>AACY01024598 AACY01000000, Selenophosphate synthetase, ORF location: 540_1361, TGA position: 52..54
ATGAGTAATAAAGAAAAAATAAGGCTTAGCACGCTAAGTCACGGAGCTGGA__TGA__GCTTGTAAAATTGGTCCCTCTGATCTTGCTCAGGTTCTGGGTAATGTTAAAATGAAATCCAATAATTCAATCATATCGGACTATACTAGTACGGATGATGCGGCTGCAGTACGCCTAGATGATGGTAGAATTTTGCTTCAAACCGTGGATTTTTTTACACCTATAGTCGATGACCCATATTTATTTGGTCAAATCTCTGCTGCGAACTCTCTCTCAGACATCTATGCAATGGGAGGCAAACCACTATTTGCACTGAATATTGTTGCATTTCCAATTCAAAAGCTTGAAAAGTCTATTCTATCAGAAATTATGCAGGGAGGTGCTGATAAGGCAAATGAAGCAGGTGTCCCCATTGTTGGCGGTCACTCTGTTGATGATAGTGAACCAAAATATGGACTAGTCGTAACAGGGGAGGTCGAAGAGAATTCTATGTGGACCAATACTGGAGCTAAACCAGGCGACAGCTTAGTGCTTACCAAAGCGATTGGTACAGGGATTATTTCAACTGCGATCAAAAAAGAAAAAACCCAAGACTCTGTGATTAAGTCAGCAGTGGAATCCATGAAAATGTTAAATAAAAACGCAACAGAAACATTGCAAGCTTTCAACCCAAGCGCGGTGACAGATGTTACAGGATTTGGACTCATTGGGCATCTTATGGAAATGTGTAAAAATAGCCGGGTAACAGCAGAAATTAATTTTTCTGATATTAAGCTTCTTCCTGGAGCCATTGAGCTAGCTAATGATGGTATTATGCCAGGCGGG
>AACY01024598 AACY01000000, Selenophosphate synthetase, ORF location: 540_1361, TGA position: 52..54, protein sequence
MSNKEKIRLSTLSHGAGuACKIGPSDLAQVLGNVKMKSNNSIISDYTSTDDAAAVRLDDGRILLQTVDFFTPIVDDPYLFGQISAANSLSDIYAMGGKPLFALNIVAFPIQKLEKSILSEIMQGGADKANEAGVPIVGGHSVDDSEPKYGLVVTGEVEENSMWTNTGAKPGDSLVLTKAIGTGIISTAIKKEKTQDSVIKSAVESMKMLNKNATETLQAFNPSAVTDVTGFGLIGHLMEMCKNSRVTAEINFSDIKLLPGAIELANDGIMPGG

>AACY01673816 AACY01000000, Selenophosphate synthetase, ORF location: 396_1, TGA position: 49..51
ATGGAAAAAGATGAATTCCGTTTAACTGATCTTGCAACCTGCGCGGGT__TGA__GCCGGTAAATTCAACTCGGAGGATCTCGGAGAGATCCTGAAACATTTACCCCATGTATCAAATCCTAACTTAATTGTAGGACTTGATTCTTCAGATGATGCTGCCATTTTCAAACTCTCAAAGGAGCTCTGCATCGTCCAAACTCTAGATTTTTTCCCTCCAATAGTGGACGACCCTTATGAATTTGGAGCAATCGCTGCAGCAAACTCATTAAGTGATATCTATGCCATGGGAGGAAAGCCTTTTCTAGCCCTCAATATCGTATGCTTCCCAGAAGAATTACCAAAATCTATCCTGCATCAGGTCCTACTAGGAGCCAGTGACGTTGCTCAAGAAGCCAATGTA
>AACY01673816 AACY01000000, Selenophosphate synthetase, ORF location: 396_1, TGA position: 49..51, protein sequence
MEKDEFRLTDLATCAGuAGKFNSEDLGEILKHLPHVSNPNLIVGLDSSDDAAIFKLSKELCIVQTLDFFPPIVDDPYEFGAIAAANSLSDIYAMGGKPFLALNIVCFPEELPKSILHQVLLGASDVAQEANV

>AACY01071396 AACY01000000, Selenophosphate synthetase, ORF location: 954_1520, TGA position: 52..54
ATGAGTAGTAAAGAAAAAATAAGACTTAGCACATTAAGTCACGGAGCTGGA__TGA__GCCTGTAAAATTGGTCCCTCTGACCTTGCCCAGGTTCTGGGTAATGTTAAAATGAAATCGAATAAGTCTATCATTTCGGACTATACTAGTACGGATGATGCGGCTGCGGTACGCTTAGATAATGGTAGAATTTTACTTCAAACCGTTGATTTCTTTACACCTATCGTTGATGACCCGTATTTATTTGGCCAGATCTCTGCTGCGAACTCTCTCTCAGACATCTATGCAATGGGAGGCAAACCACTATTTGCACTGAACATTGTTGGATTTCCAATTCAAAAACTTGAAAAGTCTATTCTATCAGAAATTATGCAGGGGGGCGCTGACAAGGCAGATGAAGCAGGCATCCCCATTGTTGGTGGTCATTCTGTTGATGATAGTGAACCAAAATATGGACTGGTCGTAACAGGGGAGGTCAAAGAGAATTCTATGTGGCCCAATACTGGAGCTAAACCGGGTGACAGTTTGGTGCTTACAAAAGCGATTGGAACGGGGATTATTTCAACTGCG
>AACY01071396 AACY01000000, Selenophosphate synthetase, ORF location: 954_1520, TGA position: 52..54, protein sequence
MSSKEKIRLSTLSHGAGuACKIGPSDLAQVLGNVKMKSNKSIISDYTSTDDAAAVRLDNGRILLQTVDFFTPIVDDPYLFGQISAANSLSDIYAMGGKPLFALNIVGFPIQKLEKSILSEIMQGGADKADEAGIPIVGGHSVDDSEPKYGLVVTGEVKENSMWPNTGAKPGDSLVLTKAIGTGIISTA

>AACY01613251 AACY01000000, Selenophosphate synthetase, ORF location: 598_873, TGA position: 52..54
ATGAACGATCGAGAAAAAGTAAGACTTACTACACTTAGTCACGGATCTGGA__TGA__GCGTGTAAAATTGGTCCGGGGGACCTTTCTGAGGTTTTAAGTAATTTAAACCAACAAAAAAATGACTCAGTGGTATTAGGATTTGAAGGCGCTGATGATGCAGCTGCAATAAAAATTAATGATGGTAAATTATTGGTACAAACTGTTGACTTTTTTACGCCAGTAGTAGACAACCCTTACGATTTTGGCCAGATCTCAGCTGCAAATTCACTTTCGGAT
>AACY01613251 AACY01000000, Selenophosphate synthetase, ORF location: 598_873, TGA position: 52..54, protein sequence
MNDREKVRLTTLSHGSGuACKIGPGDLSEVLSNLNQQKNDSVVLGFEGADDAAAIKINDGKLLVQTVDFFTPVVDNPYDFGQISAANSLSD

>AACY01068177 AACY01000000, Selenophosphate synthetase, ORF location: 2752_1703, TGA position: 52..54
ATGTCAAAATTAGATAAAATTAAACTAACTCACTATTCTCATGGCGCTGGT__TGA__GCCTGCAAAATTGGTCCTAAAGACCTTTCTCAGGTTCTGAGTAATATTAATTCAAAATTTAAAGATAATGTTATTGTAGGATTCGATGAATCTGATGATGCGGCAGTAATTGCATTGGATGGTGACAAATTTATAGTTCAAAGTGTTGATTTTTTTACGCCTATAGTAGATGATCCATATCAATTTGGGCAAATTGCTGCGGCCAATGCATTGTCAGATATATATGCAATGGGCGCCAAACCTCTTTTTGCATTAAATATTGTTGGTTTTCCAATTGATGAATTGTCAAAAGATATTTTATCAGCTATTCTTAAAGGTGGTTCAGATAAAGCTGAAGAAGCTGGTATACCTATAGTTGGTGGACATAGTATTGATGATAAAGAACCAAAATATGGTTTAGTTGTAAGTGGTGAAGTTCAAAAATCAAAATTGATCAAAAACTCTGAAGCAAAAGAGGGAGATACCTTAGTGCTTACAAAACCATTAGGATCTGGAATTATTTCAACAGCCATAAAAAATGGAGAGGCTTCAGAAGAAATGATTAATGAAGCGATCAACTGTATGAAAACACTTAATTCCTTTGCTGGAGAATTAATGCATGAATTTCCTGTTAATGCATCCACAGACATTACAGGCTTTGGACTACTTGGCCACCTTTATGAGCTGTGTAAAGCAAGTAAAGTATCAGCCAAAATAAAATTTGATAGTATTCCATTTCTAAATGGTATTTCAACATTGGCAAGTAATGGAAATATTTCCGGAGGAACAAAACGAAATCTTGAATATATTTCTGATTTTGTTGATTTCTCAAAGCAACTAAATAATACTGAAAAACTCATGTTATCAGACGCACAAACTTCAGGCGGATTACTCGTTGCTTTGCCGCAATCAAAAGCAACAGAATATGCAAAACAATGCACAGAAGCTACTGGATTCGAATCAAAACAAATTGGAATCCTTTCATCATATAGAGATAAATATATTATAGTAGATTAA
>AACY01068177 AACY01000000, Selenophosphate synthetase, ORF location: 2752_1703, TGA position: 52..54, protein sequence
MSKLDKIKLTHYSHGAGuACKIGPKDLSQVLSNINSKFKDNVIVGFDESDDAAVIALDGDKFIVQSVDFFTPIVDDPYQFGQIAAANALSDIYAMGAKPLFALNIVGFPIDELSKDILSAILKGGSDKAEEAGIPIVGGHSIDDKEPKYGLVVSGEVQKSKLIKNSEAKEGDTLVLTKPLGSGIISTAIKNGEASEEMINEAINCMKTLNSFAGELMHEFPVNASTDITGFGLLGHLYELCKASKVSAKIKFDSIPFLNGISTLASNGNISGGTKRNLEYISDFVDFSKQLNNTEKLMLSDAQTSGGLLVALPQSKATEYAKQCTEATGFESKQIGILSSYRDKYIIVD

>AACY01077530 AACY01000000, Selenophosphate synthetase, ORF location: 878_1168, TGA position: 34..36
GTGAGACTCACAGAGTATTCTCATGGCTCAGGT__TGA__GCATGTAAACTCTCCCAAGGAGAGCTTGCTCAGGTTCTGAAGCAATCAAAACAAAATAATTCAAACAATTCTGAAGTCTTAGTTGGGTTAGAAAATCCAGATGACGGTGCTGTTATTGATCTGGGAAACAGTATGAAAATTGTACAAACGGTTGATTTTTTTACTCCTATATTAGATAACCCTTATGACTGGGGTAGAGTTGCCGCAACTAATGCATTATCTGATATTTATGCAATGGGAGGTTCACCTATT
>AACY01077530 AACY01000000, Selenophosphate synthetase, ORF location: 878_1168, TGA position: 34..36, protein sequence
VRLTEYSHGSGuACKLSQGELAQVLKQSKQNNSNNSEVLVGLENPDDGAVIDLGNSMKIVQTVDFFTPILDNPYDWGRVAATNALSDIYAMGGSPI

>AACY01069834 AACY01000000, Selenophosphate synthetase, ORF location: 293_1330, TGA position: 43..45
ATGTCTGAAGTTAGATTAACTGAATTATCCCACTGCGCTGGT__TGA__GCTGCAAAAATTAATCAAGAAGATCTGGTTCAGATCTTGAGCAAACTTCCTAAAATAAGTCATCCAAACTTGATTGTGGGTTCAGAAACTGGAGATGATGCTGCTGTTTACCAATTAGATAAAGACACAGGATTAGTGTTTACTGTAGATTTTTTCCCTCCTATAACTGATGATCCTTATCAATATGGAGCCATATCGGCAGCTAATTCTCTTAGTGACGTTTATGCGATGGGAGGCAAGCCTTTACTGGCGTTAAATGTGGTTGGATTCCCAGCAAACTTAGATAATGAAATATTGGCAGATATTTTGAAAGGCGGATACGATAAAACCATAGAATCTGGATGTCTTTTGGCTGGGGGACATACAGTCGATGATCCAGAACCAAAATATGGATTGGCAGTTGTAGGGATTGTTCCTCCAAATGATACTGTATCAAACAAGGGAGCTAAACCAGGAGATTCATTGGTGTTAACAAAGGCCATAGGTACCGGGATTATTACTACTGCAGGCAAACAAATGAAAGCTCCTGATTCCGTGATAGACGACGCTGTCACAATAATGAGCACTTTGAATAAAAATGCCAGTGAAGTGATGATGGAAGTAGGGGTTAATTCTTGTACAGATATAACCGGATTTGGCTTGATGGGGCATTTGATGTCAATGATGAAGGCTAGTTCTTGCACCGCTAACATAAATTCAAATGATATTCCGGTTATAGATGGCACTTGGGATTTACTAAAAGAAGGCATTTTGCCAGGTGGAACAATGCGGAACAAAGACAGTGTTGAATCCAGTATTGAATGGCATGATAATTTGAGTGAAGAATCAAAATTATTGTTATGTGACGCGCAAACTTCTGGAGGATTACTTATTTCGGTTTCAGAAGATAAAACTGATGAATTGTTGAATAAACTCATAGAAAATGGAGTGAAATCTTCTGCTCTTATTGGTACCATCAAAGCTCAAGAATCAGCTCTTATTGAAGTGAAATAA
>AACY01069834 AACY01000000, Selenophosphate synthetase, ORF location: 293_1330, TGA position: 43..45, protein sequence
MSEVRLTELSHCAGuAAKINQEDLVQILSKLPKISHPNLIVGSETGDDAAVYQLDKDTGLVFTVDFFPPITDDPYQYGAISAANSLSDVYAMGGKPLLALNVVGFPANLDNEILADILKGGYDKTIESGCLLAGGHTVDDPEPKYGLAVVGIVPPNDTVSNKGAKPGDSLVLTKAIGTGIITTAGKQMKAPDSVIDDAVTIMSTLNKNASEVMMEVGVNSCTDITGFGLMGHLMSMMKASSCTANINSNDIPVIDGTWDLLKEGILPGGTMRNKDSVESSIEWHDNLSEESKLLLCDAQTSGGLLISVSEDKTDELLNKLIENGVKSSALIGTIKAQESALIEVK

>AACY01586382 AACY01000000, Selenophosphate synthetase, ORF location: 555_1, TGA position: 52..54
ATGAAATCCTTTAATAAAATAAAGCTTACTCAATATTCACATGGAGCTGGT__TGA__GCGTGTAAGATTGGTCCTAAAGACCTTGCTCAGGTTCTGAGCAATCTTGAAAATGAAAATAGTGAAAAAGTTATTGTAGGTTTTGATGAAAATGATGATGCGGCTGCAGTTCGAATTTCAAATGATAAACTTTTGGTTCAAAGTGTAGATTTTTTTACACCTATAGTTGATGATCCATACACTTTTGGTCAGATAGTTGCAGCAAATGCTTTATCTGATATTTACGCAATGGGAGCGACACCTACTTTTGCACTAAATATTTTCGGTTTTCCAATAAATGACTTGCCGAAAGAAGTTGCAGGACAAATTCTTAAAGGAGGATCTGATAAAGCCAGTGAAGCTGGAATACAAATTCTAGGCGGTCACTCAATTGATGACAAAGAACCAAAATATGGTTTGATAGTTAATGGTGAGGTTGACGAAGATAAGTTAATTCGTAATTCTGGAGCAAATGCAGGTGATGTCTTAATTCTAATTAAGCCAATTGGAACAGGCATAATA
>AACY01586382 AACY01000000, Selenophosphate synthetase, ORF location: 555_1, TGA position: 52..54, protein sequence
MKSFNKIKLTQYSHGAGuACKIGPKDLAQVLSNLENENSEKVIVGFDENDDAAAVRISNDKLLVQSVDFFTPIVDDPYTFGQIVAANALSDIYAMGATPTFALNIFGFPINDLPKEVAGQILKGGSDKASEAGIQILGGHSIDDKEPKYGLIVNGEVDEDKLIRNSGANAGDVLILIKPIGTGII

>AACY01060045 AACY01000000, Selenophosphate synthetase, ORF location: 191_1, TGA position: 34..36
ATGAGATTAACTGAGTACTCACATGGTGCTGGT__TGA__GCATGTAAACTCTCACAAAAAGAGCTTGCTCAGGTACTGAAGCATTTTAAACAACAAAATAACTCTGATACTTCACAAATATTGGTCGGTCTAGATTCGCCTGATGATGGAGGTGTTATTGATATTGGTAATGGAATCAGAGTAGTTCAGACT
>AACY01060045 AACY01000000, Selenophosphate synthetase, ORF location: 191_1, TGA position: 34..36, protein sequence
MRLTEYSHGAGuACKLSQKELAQVLKHFKQQNNSDTSQILVGLDSPDDGGVIDIGNGIRVVQT

>AACY01586428 AACY01000000, Selenophosphate synthetase, ORF location: 194_1, TGA position: 52..54
ATGAACGATCGAGAAAAAGTAAGACTTACTACACTTAGTCACGGATCTGGA__TGA__GCATGTAAAATTGGTCCGGGGGACCTTTTTGAGGTTTTGAGTAATTTAAACCAACAAAAAAATGACTCAGTGGTATTAGGATTTGAAGGCGGTGATGATGCAGCTGCAATAAAAATTAATGATGGTAAATTATTAGTA
>AACY01586428 AACY01000000, Selenophosphate synthetase, ORF location: 194_1, TGA position: 52..54, protein sequence
MNDREKVRLTTLSHGSGuACKIGPGDLFEVLSNLNQQKNDSVVLGFEGGDDAAAIKINDGKLLV

>AACY01071831 AACY01000000, Selenophosphate synthetase, ORF location: 4238_3189, TGA position: 52..54
ATGTCAAAACTAGATAAAATAAAATTAACTCAATTTTCACATGGCGCTGGA__TGA__GCATGTAAAATTGGTCCGAAAGACCTTGCTCAGGTTCTGAGCAATTTTAAAAGCTCAAACACAAAAAATGTTGTTGTAGGATTTAACGATAGCGATGACGCTGCCGTTGTACGCTTAGATGAAGATAGGCTATTGGTCCAAACTGTTGATTTTTTTACACCGATTGTAGATGATCCATTCCAATTTGGTCAAATAGCAGCAGCTAATTCATTATCGGATATTTACGCTATGGGAGCGAAGCCTACTTTTGCATTGAATATTTTTGCATTTCCAGTAGGCGATATTCCTAATGAGGTTGCAACTCTAATATTAAAAGGCGGATCTGATAAAGCTGAAGAGGCAGGGATTTCAATTCTTGGTGGACATTCGATTGATGACAAAGAACCTAAATATGGACTGGTAGTTACTGGAGAAGTTAGCGAATCCTCATTGGTCAAGAATTCAGGAGCGCAACCAAATGATCTTTTAATATTAACGAAGCCTCTAGGCACGGGAATTATATCAACAGCAATAAAGAAAGATCTGGTTTCAAAAACAATTGAAAATGAAGCTGTAGAGTGTATGACAACATTAAATCGCTATGCATCACAATTAATGAAGCAATTTGAGGTGCATGCTGCAACAGATGTTACAGGGTTTGGACTATTAGGACATCTAGCTGAAATGTGTAAGGCAAGCGGTGTATCTTGTGAAATTGAATTCAATCAAACTCCTTTTCTTAATGGAGTTTCGGATTTAGCCCACCAAGGAATCATCCCTATGGGTACTGAACGCAATCATAAGTTCGTTTCAAGATTTTCAGATTTTTCAGATCAATTATCTAGCGCTCAACAAATGATGATCGCAGATGCCCAAACCTCTGGTGGATTACTTATAGCGCTACCCCCCGAACAAGCAAATGACTTCATTGAGCAATTTAATTTGAAATCAAACTTCGATGCAAAAATCATTGGAAAGTTCATTTCCCCAAATAGTAATTCCTTATACATTAGATAA
>AACY01071831 AACY01000000, Selenophosphate synthetase, ORF location: 4238_3189, TGA position: 52..54, protein sequence
MSKLDKIKLTQFSHGAGuACKIGPKDLAQVLSNFKSSNTKNVVVGFNDSDDAAVVRLDEDRLLVQTVDFFTPIVDDPFQFGQIAAANSLSDIYAMGAKPTFALNIFAFPVGDIPNEVATLILKGGSDKAEEAGISILGGHSIDDKEPKYGLVVTGEVSESSLVKNSGAQPNDLLILTKPLGTGIISTAIKKDLVSKTIENEAVECMTTLNRYASQLMKQFEVHAATDVTGFGLLGHLAEMCKASGVSCEIEFNQTPFLNGVSDLAHQGIIPMGTERNHKFVSRFSDFSDQLSSAQQMMIADAQTSGGLLIALPPEQANDFIEQFNLKSNFDAKIIGKFISPNSNSLYIR

>AACY01781798 AACY01000000, Selenophosphate synthetase, ORF location: 468_1, TGA position: 52..54
ATGAGTCTGAAAGAAAAAGTAAAACTTACACATTATTCTAAGGGTGGTGGC__TGA__GCTTGTAAAATTGGTCCAGGCGACCTTGCTCAAGTTTTGAGTAAAATTAATAAACATAAAAATGATAATGTAATTGTCGATTTTGAACAATCAGATGATGCTGCGGTAATTGATATTGGAAATAATAAATATCTTGTTCAAACTGTTGATTTCTTCTCTCCAATTGTTGATGATCCTTTTACATTTGGTCAAATTGCAGCAGCTAACTCACTTTCTGACATATATGCAATGGGCGCAAAACCCCTTTTTGCTTTAAATATTGTCGGATTTCCTACTAAAGAGCTTTCAAATAATATATTAGCAGAGATTTTAAAGGGAGGTGCTTCATTGGCCAGTAAAGCTGGTATTCCAATTGTTGGGGACCACTCAGTAGATGATTCAGAAATAAAATATGGATTAGTGGTAACCAGGTGA
>AACY01781798 AACY01000000, Selenophosphate synthetase, ORF location: 468_1, TGA position: 52..54, protein sequence
MSLKEKVKLTHYSKGGGuACKIGPGDLAQVLSKINKHKNDNVIVDFEQSDDAAVIDIGNNKYLVQTVDFFSPIVDDPFTFGQIAAANSLSDIYAMGAKPLFALNIVGFPTKELSNNILAEILKGGASLASKAGIPIVGDHSVDDSEIKYGLVVTR

>AACY01120983 AACY01000000, Selenophosphate synthetase, ORF location: 1473_436, TGA position: 52..54
ATGAATGATAGAGATAAAATTAGGCTTACCACCTTAAGTCATGGATCTGGT__TGA__GCATGTAAGATCGGTCCTGCCGACCTAGCCCAGGTACTGGGTGATCTTAAACTCCAAACCAATAGTTCCGTCATTTCAAACCATGAAGGCGCAGATGATGCCGCGGCAGTCCGCCTTGACGATGGAAAATTATTACTACAAACCGTTGACTTTTTCACTCCTATTGTAGATGAACCTTATGAATTTGGCCAAATCGCAGCTGCTAACTCATTGTCAGATATTTATGCAATGGGAGGCAAACCATTATTTGCATTAAATATCGTAGGTTACCCAATCAATGATCTCCCTAAATCAATACTGACAGAAATTCTTCAGGGGGGTGCAGATAAAGCACAAGAAGCAGGAATCCCAATTGTGGGTGGACATTCAATTGATGACAAAGAGCCAAAGTACGGACTAGTTGTTACTGGCGAAGTTGAAGAATCCAAAATATGGAGAAATTCTGGTGCGAGAATAGGAGATGCTTTGGTGCTGACAAAACCGATAGGAACAGGTGTGATAGCCACAGCGATAAAAAAAGGAGTAGCACCACAGAATAGTATTGATATTGCGATCAAGACCATGAGCGCTTTAAATAAAGATGCAGCAGATAACCTAAATGGATTGGATGTTCATGCTGTTACAGATATTACTGGTTTTGGGCTACTTGGACACCTCAAAGAAATATGTGTAAACAGTAATGTTTCGTCTGAGATCAATTTTAATGATATTGAATTTCTACCTGGTGTTCATGAACTTGCAGAATCAGGGATAATGGCAGGGGGCACTCGTCGCAATTTAGAATATGCAAAAGACTTTGCACTATTTGAACCTAGTTTAGATAGCCTTAAACAACTTCTTGTCGCCGATGCGCAGACGTCTGGCGGACTTATTATTGCTCTTCCAAAAAAGGATGCTGAATCATATATTGAACGAATGGGATCTTCTTCTAAGATTATTGGGCATATAATTGAACAAGCTAAACATCTGATCAAAGTATACTGA
>AACY01120983 AACY01000000, Selenophosphate synthetase, ORF location: 1473_436, TGA position: 52..54, protein sequence
MNDRDKIRLTTLSHGSGuACKIGPADLAQVLGDLKLQTNSSVISNHEGADDAAAVRLDDGKLLLQTVDFFTPIVDEPYEFGQIAAANSLSDIYAMGGKPLFALNIVGYPINDLPKSILTEILQGGADKAQEAGIPIVGGHSIDDKEPKYGLVVTGEVEESKIWRNSGARIGDALVLTKPIGTGVIATAIKKGVAPQNSIDIAIKTMSALNKDAADNLNGLDVHAVTDITGFGLLGHLKEICVNSNVSSEINFNDIEFLPGVHELAESGIMAGGTRRNLEYAKDFALFEPSLDSLKQLLVADAQTSGGLIIALPKKDAESYIERMGSSSKIIGHIIEQAKHLIKVY

>AACY01096832 AACY01000000, Selenophosphate synthetase, ORF location: 2370_2912, TGA position: 46..48
ATGGATAAAGAAATAAGACTCACAAACTTTTCGACCTGTGGCGGT__TGA__GCTGGTAAAGCTTCAATAGAAGTACTGGACAGGGTTCTGGGCCAGATAAATAAATCTTTTTCATCAGATAAAATCTTAGTGGATCAAAAAACTAAAGATGATGCTGCTGTTTATAAAATCACAGATGACAAGGCAATAATTTTTACAACAGATTTTTTTGCTCCTGTAGTTGATGATGCCTTTTTATTTGGACAGGTAGCAGCGGCTAATGCTATTTCAGACGTATATGCTATGGGAGGTAAACCAACATTAGCTTTAAATATATGTTGTTTTGCTGATAATATACCGGAAAAATCAATTGAAGAAATAATTCAAGGAGGTATAGAAAAAGCTAATGAGGCTGGAGTTATTATAGCTGGTGGACACACGATTAATGACCCTGAACCAAAATATGGGCTTGCAGTTATAGGTGAGATAAATCCAAAAAACTTAATGACTCTTAAAAATGCTAAACCAAACCAAGATATTGTTATTACAAAGCCTTTGGAAACG
>AACY01096832 AACY01000000, Selenophosphate synthetase, ORF location: 2370_2912, TGA position: 46..48, protein sequence
MDKEIRLTNFSTCGGuAGKASIEVLDRVLGQINKSFSSDKILVDQKTKDDAAVYKITDDKAIIFTTDFFAPVVDDAFLFGQVAAANAISDVYAMGGKPTLALNICCFADNIPEKSIEEIIQGGIEKANEAGVIIAGGHTINDPEPKYGLAVIGEINPKNLMTLKNAKPNQDIVITKPLET

>AACY01070035 AACY01000000, Selenophosphate synthetase, ORF location: 1257_1571, TGA position: 52..54
ATGAGCAGTAAAGAAAAAATAAGGCTTAGCACATTAAGTCACGGAGCTGGA__TGA__GCCTGTAAAATTGGTCCCTCTGACCTTGCCCAGGTTCTGGGTAATGTTAAAATGAAATCGAATAGGTCTATCATTTCGGACTATACTAGTACGGATGATGCGGCTGCGGTACGCCTAGATGATGGTAGAATTTTACTTCAAACCGTTGATTTTTTTACACCTATCGTTGATGACCCGTATTTATTTGGCCAGATATCTGCTGCGAACTCTCTCTCAGACATCTATGCAATGGGAGGCAAACCACTATTTGCACTGAAT
>AACY01070035 AACY01000000, Selenophosphate synthetase, ORF location: 1257_1571, TGA position: 52..54, protein sequence
MSSKEKIRLSTLSHGAGuACKIGPSDLAQVLGNVKMKSNRSIISDYTSTDDAAAVRLDDGRILLQTVDFFTPIVDDPYLFGQISAANSLSDIYAMGGKPLFALN

>AACY01520746 AACY01000000, Selenophosphate synthetase, ORF location: 378_836, TGA position: 52..54
ATGAATAGTAAAGAAAAAATAAGGCTCAGCACGCTAAGTCATGGAGCTGGA__TGA__GCCTGTAAAATAGGCCCATCGGACCTTGCCCAGGTTCTGGGTAATGTTAAAATGAAATCAGATAAGTCTATCATTTCGGACTATACTAGTACGGATGATGCAGCAGCAGTGCGCCTAGATGATGGTAAAATTTTACTTCAGACCGTAGATTTTTTTACACCTATCGTTGATGATCCGTATTTATTTGGCCAGATCTCTGCTGCCAACTCTCTTTCAGACATTTATGCAATGGGGGGGAAACCACTATTTGCTTTGAATATTGTTGCATTTCCAATTCAAAAGCTTGAAAAGTCTATTCTATCAGAAATTATGCAGGGAGGAGCTGATAAGGCAAGTGAAGCAGGCATACCCATTGTTGGTGGTCACTCTATTGATGATATTGAACCAAAATATGGGTTGGTT
>AACY01520746 AACY01000000, Selenophosphate synthetase, ORF location: 378_836, TGA position: 52..54, protein sequence
MNSKEKIRLSTLSHGAGuACKIGPSDLAQVLGNVKMKSDKSIISDYTSTDDAAAVRLDDGKILLQTVDFFTPIVDDPYLFGQISAANSLSDIYAMGGKPLFALNIVAFPIQKLEKSILSEIMQGGADKASEAGIPIVGGHSIDDIEPKYGLV

>AACY01595959 AACY01000000, Selenophosphate synthetase, ORF location: 363_896, TGA position: 37..39
ATGCCAAATCTTACCAGTCTAGCAAAATCATGCGGT__TGA__GCAGCTAAATTCAGTCCGGTCGGACTGAAAAAACTTCTGTCTTCACTACCGCAAAATTTTGATCAAAATGTGTTGGTTGGTTTTGATACCAGTGATGACGCCGGAGTCTATCGTCTGAATGATGAACAGGCACTGGTTTTCACAGCTGACTTTATCACACCACCAGTAGATGACCCATTGATATACGGACAGATAGCAGCTGCGAATTCACTCAGTGATATTTATGCAATGGGAGGCAACCCATTGTCATGCCTGAATATTGTTGGTTTCCCTTCAGGAAAACTTGATGACGAAGTTTTAGAAAGAATAATTGCTGGTGCATTGCAAAAAATAAACGAGGCAGGTGCAGTTCTTTTAGGAGGACATACAACTGATGATGATGAACCAAAATTTGGATTAACAGTAACCGGTCTGGTACATCCTGAAAAAATTTGGAGAAACAGCGGTCTGCAAGACGGAGATCATTTAATTCTAACTAAGCCCATAGGCAGT
>AACY01595959 AACY01000000, Selenophosphate synthetase, ORF location: 363_896, TGA position: 37..39, protein sequence
MPNLTSLAKSCGuAAKFSPVGLKKLLSSLPQNFDQNVLVGFDTSDDAGVYRLNDEQALVFTADFITPPVDDPLIYGQIAAANSLSDIYAMGGNPLSCLNIVGFPSGKLDDEVLERIIAGALQKINEAGAVLLGGHTTDDDEPKFGLTVTGLVHPEKIWRNSGLQDGDHLILTKPIGS

>AACY01616203 AACY01000000, Selenophosphate synthetase, ORF location: 350_937, TGA position: 52..54
ATGAGTAATAAAGAAAAAATAAGGCTTAGCACGCTAAGTCACGGAGCTGGA__TGA__GCTTGTAAAATTGGTCCCTCTGACCTTGCTCAGGTTCTGGGTAATGTTAAAATGAAATCCAATAATTCTATCATATCGGACTATACTAGTACGGATGATGCGGCTGCAGTACGCCTAGATGATGGTAGAATTTTACTTCAAACCGTCGATTTTTTTACACCTATAGTCGATGACCCATATTTATTTGGTCAAATCTCTGCTGCGAACTCTCTCTCAGACATTTATGCAATGGGAGGTAAACCACTATTTGCACTGAATATTGTTGCATTTCCAATTCAAAAGCTTGAAAAATCTATTCTATCAGAAATTATGCAGGGAGGTGCTGATAAGGCAAATGAGGCAGGCATCCCTATTGTTGGTGGTCATTCTGTTGATGATAGTGAACCAAAATATGGGCTGGTTGTTACTGGGGAGGTCAAAGAGAATTCTATGTGGACCAATACTGGAGCCAGACCAGGCGACAGCTTGGTGCTTACCAAAGCGATTGGTACAGGGATTATTTCCACTGCGATCAAAAAAGAAAAACCCCAG
>AACY01616203 AACY01000000, Selenophosphate synthetase, ORF location: 350_937, TGA position: 52..54, protein sequence
MSNKEKIRLSTLSHGAGuACKIGPSDLAQVLGNVKMKSNNSIISDYTSTDDAAAVRLDDGRILLQTVDFFTPIVDDPYLFGQISAANSLSDIYAMGGKPLFALNIVAFPIQKLEKSILSEIMQGGADKANEAGIPIVGGHSVDDSEPKYGLVVTGEVKENSMWTNTGARPGDSLVLTKAIGTGIISTAIKKEKPQ

>AACY01017710 AACY01000000, Selenophosphate synthetase, ORF location: 847_2, TGA position: 52..54
ATGAGTAGTAAAGAAAAAATAAGGCTTAGCACATTAAGTCACGGAGCTGGA__TGA__GCCTGTAAAATTGGTCCCTCTGACCTTGCCCAGGTTCTGGGTAATGTTAAAATGAAATCCAATGATTCTATCATATCGGACTATACTAGTACGGATGATGCAGCTGCAGTACGCCTAGATGGTGATAGAATTTTACTTCAAACCGTGGATTTTTTTACACCTATAGTCGATGACCCGTATTTATTTGGTCAAATCTCTGCTGCGAACTCTCTATCAGATATTTATGCAATGGGAGGCAAACCACTATTTGCACTGAATATTGTTGCATTCCCAATTCAAAAGCTTGAAAAGTCGATTCTATCAGAAATTATGCAGGGAGGTGCTGATAAGGCAAATGAGGCAGGCATCCCTATTGTTGGTGGTCATTCTGTTGATGATAGTGAACCAAAATATGGGCTGGTTGTTACGGGCGAGGTCAAAGAGAAATCTATGTGGACCAATACTGGAGCCAAACCAGGTGACAGCTTGGTACTTACCAAAGCGATTGGCACAGGGATTATTTCAACTGCGATCAAAAAAGAAAAAACCCAAGACTCTGTAATTGAATCGGCCGTAGAATCCATGAAAATGTTAAATAAAAACGCAGCAGAAACATTGCAAGACTTCAACCCAAGCGCGGTGACAGATGTTACAGGATTTGGACTTCTGGGTCATCTTATAGAAATGTGTAAGAATAGTCAGGTAACAGCAGAAATTAATTTTTCTGATATTAAGTTTCTTCCTGGAGCCATTGAGCTAGCTAATGATGGTATTATGCCAGGCGGGTCAAAACGAAATTTAGAATATCAGAAA
>AACY01017710 AACY01000000, Selenophosphate synthetase, ORF location: 847_2, TGA position: 52..54, protein sequence
MSSKEKIRLSTLSHGAGuACKIGPSDLAQVLGNVKMKSNDSIISDYTSTDDAAAVRLDGDRILLQTVDFFTPIVDDPYLFGQISAANSLSDIYAMGGKPLFALNIVAFPIQKLEKSILSEIMQGGADKANEAGIPIVGGHSVDDSEPKYGLVVTGEVKEKSMWTNTGAKPGDSLVLTKAIGTGIISTAIKKEKTQDSVIESAVESMKMLNKNAAETLQDFNPSAVTDVTGFGLLGHLIEMCKNSQVTAEINFSDIKFLPGAIELANDGIMPGGSKRNLEYQK

>AACY01522882 AACY01000000, Selenophosphate synthetase, ORF location: 463_540, TGA position: 52..54
ATGAAATCTTTTAATAAAATAAAGCTTACTCAATATTCTCATGGAGCTGGT__TGA__GCATGTAAAATTGGTCCTAAA
>AACY01522882 AACY01000000, Selenophosphate synthetase, ORF location: 463_540, TGA position: 52..54, protein sequence
MKSFNKIKLTQYSHGAGuACKIGPK

>AACY01222766 AACY01000000, Selenophosphate synthetase, ORF location: 625_894, TGA position: 52..54
ATGCAAAACAAAGAAAAAATCAGGCTGACTACCCTTAGCCATGGAGCTGGA__TGA__GCTTGTAAAATAGGTCCTGAAGACCTTGCCCAGGTTCTGGGTAATTTAAAAATAAGCGCAAATGATTCCATCATCACGGATTATACCAGTACCGATGATGCAGCCGTCGTGCGCCTTGAAGATGGTAAGTTATTCTGCAAACAGTTGATTTTTTTACACCTATCGTTGATGATCCGTACACATTTGGTCAAATATCTGCTGCAAACTCACTTT
>AACY01222766 AACY01000000, Selenophosphate synthetase, ORF location: 625_894, TGA position: 52..54, protein sequence
MQNKEKIRLTTLSHGAGuACKIGPEDLAQVLGNLKISANDSIITDYTSTDDAAVVRLEDGKLFCKQLIFLHLSLMIRTHLVKYLLQTHF

>AACY01538129 AACY01000000, Prx-like, ORF location: 451_714, TGA position: 34..36
ATGACCATCGCGTTATTCTATCGAGGACATTGG__TGA__CCCTATTGTCGCCGGCTATTAGCTGGCTATGAAGAACGCCGTGAAGCGTTTTTAGCAGAAGGTGTAAGTATATTTGCGGGAACCGTTGATACGCAGGAACAAACAGCTGAAGTATCACAAGACTTAGGCTTCCCCGTTGCGTATGGTATGACTCGAACCGATGGTGACGCTTTGGGATCATGGTGGGAAGAGCGCCGTGATCATATCCAACCTAGCGAGTTTTGT
>AACY01538129 AACY01000000, Prx-like, ORF location: 451_714, TGA position: 34..36, protein sequence
MTIALFYRGHWuPYCRRLLAGYEERREAFLAEGVSIFAGTVDTQEQTAEVSQDLGFPVAYGMTRTDGDALGSWWEERRDHIQPSEFC

>AACY01773905 AACY01000000, Prx-like, ORF location: 337_2, TGA position: 136..138
ATGACTGTACAGAAACTAGGGATTGGATCCGATTTTCCAAAGATTATATTGAAGGACATTGATAACAATAGCATCACAATACCAGATGATATAAAGTCAAAGTATTGCATACTACTTTTTATTAGGGGAGCATGG__TGA__CCCAAATGCTCCCTTCAGTTAGAGGGGTATAGGAAGCATAATTTACTTTTTGAAAGTCTGGGAGCATCTATTGTTACAGCAAGTGTAGACACCGCCGATGAAATGAAACTAGTGGCTGAAGGCAAGTGTTTCCCTAAACGTGAAAAAGCAATGCCGTTTACTGTATGCCATGGAGTGACTCATGAGATATCAAAAACA
>AACY01773905 AACY01000000, Prx-like, ORF location: 337_2, TGA position: 136..138, protein sequence
MTVQKLGIGSDFPKIILKDIDNNSITIPDDIKSKYCILLFIRGAWuPKCSLQLEGYRKHNLLFESLGASIVTASVDTADEMKLVAEGKCFPKREKAMPFTVCHGVTHEISKT

>AACY01576983 AACY01000000, Prx-like, ORF location: 559_119, TGA position: 28..30
ATGATTCTCTTTTATAGAGGAGGGTGG__TGA__GGAAAGTGCACTTCTCAGTTGGAGGGGTATCAAAAACATTTTAATACTCTTAAAAAATTAGGCATAAGTATAGTTGCTGCAAGTGTTGATGATTTTGATTCTGCTGATGAAGTAGCTAAAGGGAAATGTCATCCTAGAAGTGGAATCGAAAAATCTTACCCAATAGGATACGGAGTTACTAAAAAACTTGCGGATTCTTTAGGATCTTATTGGAAAGAAGCAGAAACGGATGAAGATAGATATATGCAACCAGCTGAATTTCTCATAGAAAGAGAAACTGGTGAAATAGTTCTAATGAGTTATAGTGATGGCGGTTTAGGTAGAATAGATGCTCAAGATGTTGTTGGAATAGTCGCATCTAGAGAAAATATGAAAGACAAGATTCCACATATTTGGCCGTGGGGAAATTGA
>AACY01576983 AACY01000000, Prx-like, ORF location: 559_119, TGA position: 28..30, protein sequence
MILFYRGGWuGKCTSQLEGYQKHFNTLKKLGISIVAASVDDFDSADEVAKGKCHPRSGIEKSYPIGYGVTKKLADSLGSYWKEAETDEDRYMQPAEFLIERETGEIVLMSYSDGGLGRIDAQDVVGIVASRENMKDKIPHIWPWGN

>AACY01328862 AACY01000000, Prx-like, ORF location: 255_725, TGA position: 91..93
ATGTTGAGGGATATTTATAACAATAGCATTACAATTCCAGATGAAATAAAATCAAAATATTGCATACTACTTTTTATAAGGGGGGCATGG__TGA__CCCAAATGCTCCCTTCAGTTAGAGGGGTATAGAAAGCATAGTGTGCTTTTTGAAAGTCTGGGAGCCTCTATTGTAACTGCAAGTGTCGATACTGCCGAGGAAATGAAACTTGTTGCTCAAGGTAAGTGTTTTCCTAAACGTGAGAAAGCAATGCCGTTTACAGTATGCCATGGAGTGACTCATGACATATCACAAACGGTTGGTGCATTCTGGTACGATCATGCAGAAGGCAAAGACAAAAATTATATCGCTGGCAAAAACAAAGATTATATGCAACCCGCAGAATTTGTAATTGATTGCACTTTGAAAAAAGTTATTCTTTGCTCATACAGTGACCGAGGATTAGGTCGAATAGATGCAGGAGATTTAGTTGGT
>AACY01328862 AACY01000000, Prx-like, ORF location: 255_725, TGA position: 91..93, protein sequence
MLRDIYNNSITIPDEIKSKYCILLFIRGAWuPKCSLQLEGYRKHSVLFESLGASIVTASVDTAEEMKLVAQGKCFPKREKAMPFTVCHGVTHDISQTVGAFWYDHAEGKDKNYIAGKNKDYMQPAEFVIDCTLKKVILCSYSDRGLGRIDAGDLVG

>AACY01292268 AACY01000000, Prx-like, ORF location: 611_964, TGA position: 136..138
ATGACTCTACAGAAACTAGGGATTGGATCCGATTTCCCAAAGATTATATTGAAGGACATTGATAACAATAGCATCACAATACCAGATGATATAAAGTCAAAGTATTGCATACTACTTTTTATTAGGGGAGCATGG__TGA__CCCAAATGCTCCCTTCAGTTAGAGGGGTATAGGAAGCATAATTTGCTTTTTGAAAGTCTGGGAGCATCTATTGTTACGGCAAGTGTAGACACCGCCGATGAAATGAAACTAGTGGCTGAAGGCAAGTGTTTCCCTAAACGTGAAAAAGCAATGCCGTTTACTGTATGCCATGGAGTGACTCATGAGATATCAAAAACAGTTGGGTGCATTTTT
>AACY01292268 AACY01000000, Prx-like, ORF location: 611_964, TGA position: 136..138, protein sequence
MTLQKLGIGSDFPKIILKDIDNNSITIPDDIKSKYCILLFIRGAWuPKCSLQLEGYRKHNLLFESLGASIVTASVDTADEMKLVAEGKCFPKREKAMPFTVCHGVTHEISKTVGCIF

>AACY01221093 AACY01000000, Prx-like, ORF location: 459_88, TGA position: 25..27
GTGTTGTTCTATCGGGGGCATTGG__TGA__CCCTATTGTCGGCGGCAGTTGGTCGCTTTCGAAGAGCATAAGGACGCGCTTGCACAAAAGGGTGTAAAAGTTTTTGCTGCCAGTGTGGATGCCGGTGACGAGGCCAGGGAGGTGGCGAATGACGTTTCTTTTGATGTCGGCGAGGGGGTGACCCGGGAGCAGGCGGAGCAAATTGGAGCTTGGTATGGAGATGCAAGGCACCCAGAGATGATTCAGCCGAGCGAATTCCTGATGAGGGATGATGGCACGGTTATGATGTCATCTTATAGTTCGGGACCGCTCGGCCGGGTTAACCCAGATGATGTCCTTAAAGTTATCAACTTTCTTGAGTCGCTGAACAAGTAG
>AACY01221093 AACY01000000, Prx-like, ORF location: 459_88, TGA position: 25..27, protein sequence
VLFYRGHWuPYCRRQLVAFEEHKDALAQKGVKVFAASVDAGDEAREVANDVSFDVGEGVTREQAEQIGAWYGDARHPEMIQPSEFLMRDDGTVMMSSYSSGPLGRVNPDDVLKVINFLESLNK

>AACY01527344 AACY01000000, Prx-like, ORF location: 500_889, TGA position: 34..36
ATGACCATCGCGTTGTTCTATCGAGGGCATTGG__TGA__CCCTATTGTCGCCGGCTGTTAGCTGGCTATGAAGAACGCCGTGAAGCGTTTTTAGCAGAAGGTGTAAGTATATTTGCGGGAACCGTTGATACGCAGGAACAAACAGCTGAAGTATCACGAGACTTAGGCTTCCCTGTTGCGTATGGTATGACTCGAACCGATGGTGATGCCTTAGGGTCATGGTGGGAAGAGCGCCGTGATCATATCCAACCTAGCGAGTTTGTAATTAGCAAAAGCGGTAAGGTCATTATGTCCACCTACAGCAACTCACCAATCGGACGGATGGATCCGGCAGAAGCACTAACGCTCGTTCAGTATCTGAATGCTCAACGTGCTAAGACTGAGAAGAATTAA
>AACY01527344 AACY01000000, Prx-like, ORF location: 500_889, TGA position: 34..36, protein sequence
MTIALFYRGHWuPYCRRLLAGYEERREAFLAEGVSIFAGTVDTQEQTAEVSRDLGFPVAYGMTRTDGDALGSWWEERRDHIQPSEFVISKSGKVIMSTYSNSPIGRMDPAEALTLVQYLNAQRAKTEKN

>AACY01044786 AACY01000000, Prx-like, ORF location: 2835_2266, TGA position: 136..138
ATGACTGTACAGAAACTAGGGATTGGATCCGATTTCCCAAAGATTATTTTGAAGGATATTGATAACAATAGCATATCAATTCCAGATGATATAAAGTCAAAATATTGCATACTACTTTTTATTAGGGGAGCATGG__TGA__CCCAAATGCACCCTTCAGTTAGAGGGGTATAGGAAGCATAATTTGCTTTTTGAAAGTCTGGGAGCATCTATTGTGACGGCAAGTGTAGACAACGCCGAAGAAATGAAGCTAGTGGCTGAAGGCAAGTGTTTTCCTAAACGTGAAAAAGCGATGCAGTTTACTATATGCCATGGGGTGACTCATGAGATATCAAAAACGGTTGGTGCATTCTGGTACGATCATGAAGAAGGAAAAGACAAAAATTATATTGCTGGTGAAAGCAAAGATTATATGCAGCCGGCAGAATTTGTTATTGACTGCACCTTGAAAAAAGTTATTCTTTGCGCATATAGTGACGGAGGATTAGGCCGTATAGATGCAGGAGATTTAGTTGGTTGGTTAAGTGGAATTCAAAACAGGAGGGATGAATTTCCGCATGTCTGGTCTTGGTAA
>AACY01044786 AACY01000000, Prx-like, ORF location: 2835_2266, TGA position: 136..138, protein sequence
MTVQKLGIGSDFPKIILKDIDNNSISIPDDIKSKYCILLFIRGAWuPKCTLQLEGYRKHNLLFESLGASIVTASVDNAEEMKLVAEGKCFPKREKAMQFTICHGVTHEISKTVGAFWYDHEEGKDKNYIAGESKDYMQPAEFVIDCTLKKVILCAYSDGGLGRIDAGDLVGWLSGIQNRRDEFPHVWSW

>AACY01507738 AACY01000000, Prx-like, ORF location: 555_130, TGA position: 28..30
ATGATCATCAACTTTTGGACGACATGG__TGA__CCATTTTGTGAAAGGCAGTTGGCCTATCTAGATCAATTAAATGAGAGCTTTGAGAATGCTGGCCTCCAAGTACTTACGGTCAATGTAAACAAACCAAATATTTTAAATCAGGTCAGGCCTTATATAAATAAGAGAAAGTATAAATTTCCTGTATCAGTGGACCCTCGCTCCAAGCTTGCAAAGAAATTTGGTGTCAAAGGCTATCCAACTTTTTTTCTCATTGATAAAAATGGAGAAATAATCCATAGATCCGCAGGATATGAAGATGGGCAGGAAGATATTTATCTTGAGAAGTTGGTCAAATACTTAGAGAGTGAGGATATCAAATTCAATAACTTTGAGTATGAAAAACAATTATCTTCACAGAAGGATGTCACTATCAATATAGATTTCTGA
>AACY01507738 AACY01000000, Prx-like, ORF location: 555_130, TGA position: 28..30, protein sequence
MIINFWTTWuPFCERQLAYLDQLNESFENAGLQVLTVNVNKPNILNQVRPYINKRKYKFPVSVDPRSKLAKKFGVKGYPTFFLIDKNGEIIHRSAGYEDGQEDIYLEKLVKYLESEDIKFNNFEYEKQLSSQKDVTINIDF

>AACY01052548 AACY01000000, Prx-like, ORF location: 2201_3130, TGA position: 31..33
ATGATCCTATTCCATCGATCGGCAGATTGG__TGA__CCCTACTGCAAAGCGCAGCTCGTGGAGCTGCAGGACCAGCTAGAAACGCTTAAGGAACAAGGCATAGGCGTCGCAGCCATCAGTTACGATTCAGTCGAAGTCCTCTCTGACTTTGCTCAAAGGAGGGGCATTACTTTTCCTTTGCTCGCGGATGATGATTCCAGCGTTATTACCGAGTTCGGTATTTTAAACACGGTCGCCGCTGAGGGCATGGGTGAGAATGCTGATGACCCAGAGGTTCAGGCAGATGTTGCAAAGTATGTGTCAGCATTTGGTGCAAGAGCAATGATAGTAGGCACTCCTTATCCAGGGACTTTTATGGTTGATGGCGATGGCAAGGTTACCTCCCGCTTCTTTGAGGAGTTCTACAGGGAGCGTAACACCACAACTAATGTAATGTTGAAATTAGGAATGGGGCTGTCTCCAATAGCAGCCGTACAGGGAGAAACGGCGCACTTAAAGTTTACCGCCTATCCATCAAACACGTCAGTTACAGTTGGTACACGATTTTCCCTAGCATTAGATGTAACACCTGGACCTAACATGCATGTATATGCGCCGGGTGCAGAAGAGAAGGGATATCGCGTAATTGGTTTTAATCTTGATCAACCTGAAATCGCGCGCATCGAGCCGGTGTCCTATCCAGAGTCTGAAATTTATTACTTTGAGCCGCTTGATGAGCATGTGCCAGTTTATCAAGAGAAATTCACAATCCTTCAAGAAGTTGTAATGAACGGTGATGCAAGAGCAGAAGAAGTCATGTCCACGTTGGATGCGTTGACATTGACCGGAACGCTTGACTATCAGGCTTGTGATGACGCAATCTGTTTCCTACCCCAGTCCATACCTGTTTCCTTTACCGTTGATCTGGAAATGCCGGATAGGCAGCGGGCA
>AACY01052548 AACY01000000, Prx-like, ORF location: 2201_3130, TGA position: 31..33, protein sequence
MILFHRSADWuPYCKAQLVELQDQLETLKEQGIGVAAISYDSVEVLSDFAQRRGITFPLLADDDSSVITEFGILNTVAAEGMGENADDPEVQADVAKYVSAFGARAMIVGTPYPGTFMVDGDGKVTSRFFEEFYRERNTTTNVMLKLGMGLSPIAAVQGETAHLKFTAYPSNTSVTVGTRFSLALDVTPGPNMHVYAPGAEEKGYRVIGFNLDQPEIARIEPVSYPESEIYYFEPLDEHVPVYQEKFTILQEVVMNGDARAEEVMSTLDALTLTGTLDYQACDDAICFLPQSIPVSFTVDLEMPDRQRA

>AACY01481865 AACY01000000, Prx-like, ORF location: 452_775, TGA position: 31..33
ATGATCCTATTTCATCGATCGGCAGATTGG__TGA__CCCTACTGCAAAGCGCAGCTCGTGGAGCTGCAGGACCAGTTAGAAACCCTCAAGGAACAGGGCTTGGGCGTTGCAGCCATCAGTTACGATTCAGTCGAAGTCCTCTCTGACTTTGCTCAAAGGAGAGGCATCACTTTTCCTCTGCTCGCGGACGATGATTCCAGCGTAATTACCGAGTTCGGCATTCTGAACACGGTGGCGGCTGAGGGCGTGGGTGATAACGCAGATGATCCAGATGTTCAGGCAGATGTTGCAAAGTACGTGTCAGCATTTGGTGCTAACCCGATG
>AACY01481865 AACY01000000, Prx-like, ORF location: 452_775, TGA position: 31..33, protein sequence
MILFHRSADWuPYCKAQLVELQDQLETLKEQGLGVAAISYDSVEVLSDFAQRRGITFPLLADDDSSVITEFGILNTVAAEGVGDNADDPDVQADVAKYVSAFGANPM

>AACY01739584 AACY01000000, Prx-like, ORF location: 910_2, TGA position: 31..33
ATGTTATTATTTCACCGTTCGGCCGACTGG__TGA__CCCTACTGTAAAGCGCAACTCGTGGAGTTGCAGGATCGGGTAGAGGAGCTCCAAAGTGCAGGCATAGGTGTTGCTGCAATAAGTTACGATTCGAAAGAAACCTTGGCTGCATTTGCTGAACGACGCAATATTACCTTTCCTCTTCTGTCGGACGATGACTCAAGCACCATTAAAGAATATGGGATTTTAAACACCGTAGTCGCAGAAGGCCTGGGGCCTAATGGAAATGATCCTGAAGTCGTTGCAGACGTTCACAGATATGTTGCGGCAGCCGTATTTGACTCTCCAGGATTACGCCGAATGATTAACGGCACCCCCTTCCCAGGAACGTTCATGATTGATAAAGATAGTCGTGTGAAGAGCCGCTTCTTCGAAGAATTCTATCGAGAGAGAGTGACTACTTCTAATGTAATGCTCAAATCAGGAATAGGATTATCGCCCATTGCCGCAGTCGAGGGTAATACAGCACAGCTCAAATTTACCGCATATCCCAGTGATACGGTTATTACTAATGGCTCTCGCTTTTCCTTGGCAGTGGATATTGAGCCTAATTCAAAAATGCACGTTTATGCCCCAGGTGCAGAAGAAAAAGGTTATAGGGTCGTTGAACTAAACATGGCGCCTTCTGACTATTTCCGCTTTGAGGCAGTGGAATTTCCAGAATCAGAAATTTATTATTTTGAGCCGTTGGATGAATATGTACCAGTCTTTCAAAAGCCTTTCACTATACTGCAAGAAGCAATAATAGAGGCCTCCGCAGAAATTGAGAAAGAGTTAGAAAATATTGATGTGCTGACATTGTCGGGGACGCTTGATTACCAAGCCTGTGATGATGCGATTTGTTACCTCCCTTGTATCTGTCCCCAGTTTCCTTTA
>AACY01739584 AACY01000000, Prx-like, ORF location: 910_2, TGA position: 31..33, protein sequence
MLLFHRSADWuPYCKAQLVELQDRVEELQSAGIGVAAISYDSKETLAAFAERRNITFPLLSDDDSSTIKEYGILNTVVAEGLGPNGNDPEVVADVHRYVAAAVFDSPGLRRMINGTPFPGTFMIDKDSRVKSRFFEEFYRERVTTSNVMLKSGIGLSPIAAVEGNTAQLKFTAYPSDTVITNGSRFSLAVDIEPNSKMHVYAPGAEEKGYRVVELNMAPSDYFRFEAVEFPESEIYYFEPLDEYVPVFQKPFTILQEAIIEASAEIEKELENIDVLTLSGTLDYQACDDAICYLPCICPQFPL

>AACY01720228 AACY01000000, Prx-like, ORF location: 50_619, TGA position: 172..174
ATGTTGCAAGCTACAGACGATTTAAGAAAATCGGGGATTCTGGAACGAATAATAAAGCCAGGAAGTAAGTTACCGCCATTTAGATTAAAAAACCAAGCCGGAGTCGAAGTCGACTCAAATACCCTTTTAGCAGAAAGAAACCTGGTTATCTCAGTATTCCGAGGGCACTGG__TGA__CCCTACTGTAATGCCGAGCTGTACGCTCTGCAGGAAGTTTTAGACCAGATTGAACAAACAAACACCATCTTAGTAGCACTCAGTCCCCAAAAAATTTCATTTAATTTAGACATGGTCAAATCCCATGCCTTGGGATTCGATATTTTGAGTGATCCCGGAAACAGCTATGCTGAAGAACTAGGACTAAGATTTACTATACCCCCAAACATCAGAACAATATATGAAGGCTTTAAAATCAATCTTGCTCAAACTAATGGGGACGAGAGTTGGACTTTACCAATTCCCAGTAGAATCATTGTTTCTAAAGGCGGAACAGTTCTCGAAACTGAAGCCGATCCCGACTATACGGCTCGACCGGAACCTAAAGCAACGATAGAAATTCTCCAGCGCCTGTAA
>AACY01720228 AACY01000000, Prx-like, ORF location: 50_619, TGA position: 172..174, protein sequence
MLQATDDLRKSGILERIIKPGSKLPPFRLKNQAGVEVDSNTLLAERNLVISVFRGHWuPYCNAELYALQEVLDQIEQTNTILVALSPQKISFNLDMVKSHALGFDILSDPGNSYAEELGLRFTIPPNIRTIYEGFKINLAQTNGDESWTLPIPSRIIVSKGGTVLETEADPDYTARPEPKATIEILQRL

>AACY01416937 AACY01000000, Prx-like, ORF location: 608_1, TGA position: 31..33
ATGATCCTATTTCATCGATCGGCTGATTGG__TGA__CCCTACTGCAAAGCGCAGCTCGTGGAGCTGCAGGTCCAGTTAAAAACCCTCAAGGAACAGGGCCTCGGCGTAGCAGCTATCAGTTACGATTCAGTCAAAGTCCTCTCTGACTTTGCTCAAAGGAAGGGCATCACTTTTCCTCTGCTCGCGGACGACGATTCCCGCGTCATTACCCAATTCGGCATTCTGAACACGGTGGCGGCCGAGGGCGTGGGTGATAACGCAGATGATCCAGACGTTCAGGCGGATGTTGCAAAGTACGTGTCAGCATTTGGTGCTAACCCGATGATAGTTGGTACTCCTTATCCTGGGACTTTCATGGTCAATGGCGACGGCAAAGTTTCCTCTCGCTTCTTTGAAGAGTTCTACAGAGAGCGTAATACTACAACTAACGTGATGTTGAAATTAGGAATGGGTTTATCTCCAATAGCAGCCGTAGAAGGAGAAACGGCGCACTTAAAGTTTACGGCCTATCCATCCAACACCTCAGTTACAGTTGGCACAAGATTTTCCCTAGCGCTGGATGTAACACCTGGCCCTAACATGCATGTATATGCGCCCGGGCGCAGAAGA
>AACY01416937 AACY01000000, Prx-like, ORF location: 608_1, TGA position: 31..33, protein sequence
MILFHRSADWuPYCKAQLVELQVQLKTLKEQGLGVAAISYDSVKVLSDFAQRKGITFPLLADDDSRVITQFGILNTVAAEGVGDNADDPDVQADVAKYVSAFGANPMIVGTPYPGTFMVNGDGKVSSRFFEEFYRERNTTTNVMLKLGMGLSPIAAVEGETAHLKFTAYPSNTSVTVGTRFSLALDVTPGPNMHVYAPGRRR

>AACY01000133 AACY01000000, Prx-like, ORF location: 682_224, TGA position: 100..102
ATGCTAGAAGCTGAAGATCAAGCAGGAAAAACTCAGACGCTAACTAGCTTAAAAGGCCGAAAAGGCCTGTTGGTTGTTTTCAACAGATCAGTCGACTGG__TGA__CCATTCTGCATGCGTCAGTTCGTGAAACTGAATGACATACAAAACAAATTCGAAGAACTTGGGATCGCTGTAGCTGGGATGACCTACGACGCACCTGAAGCGATTCAGAAATTTCATAAAAGATGGGACATTAAATATCCCCTTCTGCGCGATGTCGACGCGCAACATGTCGAAGCGTGGGGAATTCGCAACCAAGAATATCCTGACGGGAATTTTGCAGGAATACCCAATCCAGGGGTTGCCCTTCTCTCTCCCGAGGGAAAGATTCTAGCGAAATTTGCAGAACCCGGTTACCGAGGAAGACCTGACTGGTCGAGCGTCTTATCATCAGTCGAATCGATCGTTGGCACAGAATAA
>AACY01000133 AACY01000000, Prx-like, ORF location: 682_224, TGA position: 100..102, protein sequence
MLEAEDQAGKTQTLTSLKGRKGLLVVFNRSVDWuPFCMRQFVKLNDIQNKFEELGIAVAGMTYDAPEAIQKFHKRWDIKYPLLRDVDAQHVEAWGIRNQEYPDGNFAGIPNPGVALLSPEGKILAKFAEPGYRGRPDWSSVLSSVESIVGTE

>AACY01093777 AACY01000000, Prx-like, ORF location: 228_686, TGA position: 100..102
ATGCTAGAAGCTGAAGATCAAGCAGGAAAAACTCAGACACTAAGTAGCTTGAAAGGCCCAAAGGGCCTGTTGGTTGTTTTCAACAGATCAGTCGACTGG__TGA__CCATTCTGCATGCGTCAGTTCGTGAAACTGAATGACATTCAAAACAAATTCGAAGAGCTTGGGATCGCCGTCGCCGGGATGACCTACGATGCACCTGAAGCCATTCAGAAGTTCCATAAAAGATGGGGCATTAAATATCCTCTCCTGCGCGATGTTGACGCGCAACACGTCGAAGCGTGGGGAATTCGAAACCATGAATATCCTGACGGAAATTTTGCGGGAATACCTAATCCGGGTGTTGCCCTCCTCTCTTCCGAGGGAAAGATTCTAGCGAAGTTTGCGGAACCCGGTTACCGAGGAAGACCTGACTGGTCGAGCGTCTTATCATCAGTCGAGTCAATCGTTGGCGCAGAGTAA
>AACY01093777 AACY01000000, Prx-like, ORF location: 228_686, TGA position: 100..102, protein sequence
MLEAEDQAGKTQTLSSLKGPKGLLVVFNRSVDWuPFCMRQFVKLNDIQNKFEELGIAVAGMTYDAPEAIQKFHKRWGIKYPLLRDVDAQHVEAWGIRNHEYPDGNFAGIPNPGVALLSSEGKILAKFAEPGYRGRPDWSSVLSSVESIVGAE

>AACY01063113 AACY01000000, Prx-like, ORF location: 1555_2013, TGA position: 100..102
ATGCTAGAAGCTGAAGATCAAGCAGGAAAAATTCAGACACTAAGTAGCTTGAAAGGTCCAAAGGGCCTGTTGGTAGTTTTCAACAGATCAGTCGACTGG__TGA__CCATTCTGCATGCGTCAGTTCGTGAAACTGAGTGACATTCAAAACAAATTCGAAGAGCTTGGGATCGCCGTCGCCGGGATGACCTACGACGCGCCTGAAGCCATTCAGAAATTTCATAAAAGATGGGAAATTAAATATCCACTCCTGCGCGATGTTGACGCGCAACATGTCGAAGCATGGGGAATTCGAAACCAAGAATATCCTGACGGGAATTTTGCGGGAATACCTAATCCGGGTGTGGCCCTCCTCTCTCCTGATGGAGAGATTCTAGCGAAGTTTGCAGAACCGGGTTACCGAGGAAGACCTGACTGGTCGAGCGTCTTATTATCAGTCGAGTCAATCGTTGGCGCGGAGTAA
>AACY01063113 AACY01000000, Prx-like, ORF location: 1555_2013, TGA position: 100..102, protein sequence
MLEAEDQAGKIQTLSSLKGPKGLLVVFNRSVDWuPFCMRQFVKLSDIQNKFEELGIAVAGMTYDAPEAIQKFHKRWEIKYPLLRDVDAQHVEAWGIRNQEYPDGNFAGIPNPGVALLSPDGEILAKFAEPGYRGRPDWSSVLLSVESIVGAE

>AACY01303526 AACY01000000, Prx-like, ORF location: 470_706, TGA position: 28..30
ATGATCATTAATTTTTGGACCACCTGG__TGA__CCGTTATGTGGAAGGCAGTTGGCCTACCTTGATCAGTTGAATACAAACTTTAAAGATGTCGGTTTACAGGTGTTAGCTGTAAATGCTAATAAACCAAATGTCTTAAAGCTTGTTAGACCTTACATTGAAAAGAGAAAATATAAATTCCCTGTATCTGTCGACCCCTCTGCAAAACTTGCAAAAAAATTGGGAGTTTTGGGATAT
>AACY01303526 AACY01000000, Prx-like, ORF location: 470_706, TGA position: 28..30, protein sequence
MIINFWTTWuPLCGRQLAYLDQLNTNFKDVGLQVLAVNANKPNVLKLVRPYIEKRKYKFPVSVDPSAKLAKKLGVLGY

>AACY01083724 AACY01000000, Prx-like, ORF location: 785_1342, TGA position: 205..207
ATGACAAATTTTTTTTTAATATTGTGCTTTTTTTCAATAGGATTCTGCCAAAGCTTGGTACCAAATGATACTGTTAATATATATAAAGACTCGATAGTTGAAGATTTTAGCGCAATCGATAAAAAGGGCAATGCAGTATCATTTGTCAATGACATTTTATCGGAAGAAAGTACAATTGTATTGGTATTTTTTAGAGGTTTTTGG__TGA__CCCCATTGCAGAAAACAGCTAGTTGAGCTGTCAAAACTAAATCTACCCAGAAAAGTAAAAATATATGCAATAAGCAATGAAAATTATAGTAAAAGCAAAAGTTTGCAGAAGCAACTTTATCGGAAAAATTCAATTAATTTTTTAGAGGATAATTCAGGCGATGTTTTTGATTATTTTGGCATTATTGATCTACGATATTCAGACTCAAAACGAGAAGGTATACCGTATGCAAGTACCTACGTAATTAATCAAAATCGCAAAGTAACTTATGCATATATTGCGCTTGATTACAAAGAAAGACCATCAAATAAGATCATTATGAATGAAATAAGAAAGGCATTGTATGAGTAA
>AACY01083724 AACY01000000, Prx-like, ORF location: 785_1342, TGA position: 205..207, protein sequence
MTNFFLILCFFSIGFCQSLVPNDTVNIYKDSIVEDFSAIDKKGNAVSFVNDILSEESTIVLVFFRGFWuPHCRKQLVELSKLNLPRKVKIYAISNENYSKSKSLQKQLYRKNSINFLEDNSGDVFDYFGIIDLRYSDSKREGIPYASTYVINQNRKVTYAYIALDYKERPSNKIIMNEIRKALYE

>AACY01098150 AACY01000000, Prx-like, ORF location: 1208_1732, TGA position: 76..78
ATGAGAAGCAATTGGATAGATGAACAGTTAAAAAAGTACGAATTCATCGTTCTTCTCTATTACCGCGGTCTTTGG__TGA__CCTCCCTGTCGCTTCGAGTTACGAAGCTATGTCAAAACGGGAGTCGTTGATGAAATACGCTCAGCAGGCGGTGAAGTTTTTGGTATCACCAGCGAACCACACAGTCTCGCATCTGAGGCTGAAGAAGCCTGGGACCTCCCGTTCCCAATCATAGGTGATCCGCATCACGAGATTCGTGAACAATGCAAAGAACGAGGCTGGCTGGATGTTTTTCATAATGAAGATTATGGCCATCTTCGGGCTCGAGTCTGGGCATCACATCCTAGGGGTTACTACCAACCTGCGGTTTTGACACTCCACAAGACAGGCCAGATTCTATATCGATGGCGCTGCGTACCCAAGTTTAGCAACATGAGCGGAGCAGGCGCGCGACCAGAAGCAATATACACCTGGGACAAAATCAAAGACGGCATGCAGCAAACTAATGATGCTGCTATCGACCAG
>AACY01098150 AACY01000000, Prx-like, ORF location: 1208_1732, TGA position: 76..78, protein sequence
MRSNWIDEQLKKYEFIVLLYYRGLWuPPCRFELRSYVKTGVVDEIRSAGGEVFGITSEPHSLASEAEEAWDLPFPIIGDPHHEIREQCKERGWLDVFHNEDYGHLRARVWASHPRGYYQPAVLTLHKTGQILYRWRCVPKFSNMSGAGARPEAIYTWDKIKDGMQQTNDAAIDQ

>AACY01594155 AACY01000000, Prx-like, ORF location: 258_1, TGA position: 28..30
ATGATCATCAACTTTTGGACGACATGG__TGA__CCATTTTGTGAAAGGCAGTTGGCCTATCTAGATCAATTAAATGAGAGCTTTGAGAATGCTGGCCTCCAAGTACTCACGGTCAATGTAAACAAACCAAATATTCTAAATCAGGTCAGGCCCTATATAAATAAGAGAAAGTATAAATTTCCTGTATCAGTGGACCCTCGCTCCAAGCTAGCAAAGAAATTTGGTGTCAAAGGCTATCCAACTTTTTTCTCGTTGATAAAA
>AACY01594155 AACY01000000, Prx-like, ORF location: 258_1, TGA position: 28..30, protein sequence
MIINFWTTWuPFCERQLAYLDQLNESFENAGLQVLTVNVNKPNILNQVRPYINKRKYKFPVSVDPRSKLAKKFGVKGYPTFFSLIK

>AACY01002189 AACY01000000, Prx-like, ORF location: 2_667, TGA position: 49..51
TCTGACTGGGCAGGGAAAAAACGACTTCTTGTAGCTTTTTCAAGTTGG__TGA__GGTTGCGCATTTGATCTGCCAGGCTGGCAGGAACTGTTCGAAGAGCTTAAGGAAGATAATTTCCAGATTATTGCAGTTGCAATCGATGAGAACACAACAGCAGTAAGTGAATTAGCAACTGGGACTACCTACCCAGTACTTATGGATCAAGACCATCTCCTCACAGAACTCTTCGCAATTAGTAACGTTCCATCAGTCGTTTGGATTGATGAGAACAACATGATTGCTAGACCGGCAGCTGCGGAATTCGGTACCGATACCTTTACGGAAATTACTGGGATAAGTCGCGAAACCCATATGCAGCAGGTACGCGACTGGGTCCATGAAGGTTCGCTACCAAATGACGCTTCATACTCCGTCCCCGATTTATCAGAAGACGAGGTTCAAGCGAGGCTGCATTTCAAGACCGCTGCTCATCTTCGGAGAAATGGACGTAAAGAAGAGGCAGAGCGCCACTTCAACGCTGCTTCTGAGCTTACTCCACTTGATTTTACTATTGTGCGGGCAAGTATGCCTTTACGAGGTGGCGATCCGTTTGGAGAGGAATTCTTTGAGCTGTATCAGAAGTTTCAAGATGCAGGATCCCCGTACCATGGGATTCCAAGAGGTCAGTAG
>AACY01002189 AACY01000000, Prx-like, ORF location: 2_667, TGA position: 49..51, protein sequence
SDWAGKKRLLVAFSSWuGCAFDLPGWQELFEELKEDNFQIIAVAIDENTTAVSELATGTTYPVLMDQDHLLTELFAISNVPSVVWIDENNMIARPAAAEFGTDTFTEITGISRETHMQQVRDWVHEGSLPNDASYSVPDLSEDEVQARLHFKTAAHLRRNGRKEEAERHFNAASELTPLDFTIVRASMPLRGGDPFGEEFFELYQKFQDAGSPYHGIPRGQ


>AACY01773716 AACY01000000, Thioredoxin, ORF location: 305_640, TGA position: 97..99
ATGAATAAATTAACAAAATCAGAATTAAATAATATATATCCACTCGGTGAAAATAGGACAGGTAAACCAATTTTTATAGATTTCTACGCTGATTGG__TGA__GGCCCTTGTAGAATGTTTGAGCAGGTGCTCAATGAAGTGACTCAACAATACGAAGGTAAGATACAAATGTATAAAGTTGATATAGAGGAAGAACCACAATTAGCAGCTCAGTTTGGCGCTAGAAGTATACCATTTACTGTTATGATTTCAAAAAGTGGAGAACGAGATTCAAATACAGGTAGTATGACAGCTGACCAATTAAAATATTATTTTAATGGTTTAATAGAAAAAAAATAA
>AACY01773716 AACY01000000, Thioredoxin, ORF location: 305_640, TGA position: 97..99, protein sequence
MNKLTKSELNNIYPLGENRTGKPIFIDFYADWuGPCRMFEQVLNEVTQQYEGKIQMYKVDIEEEPQLAAQFGARSIPFTVMISKSGERDSNTGSMTADQLKYYFNGLIEKK

>AACY01088208 AACY01000000, Thioredoxin, ORF location: 604_242, TGA position: 91..93
ATGGAATTAACATATCAAAATTTAGATGGAGAACTTGTTAATGAAGATCTAACTAATAAAAATACAATAATTGTTTTTTGGGCAGATTAT__TGA__GGCACCTGTAGACAGGAGTTACCTGTCTTAGAAGCTAATATAGATAAACTTATCGAAGAATATGACGTGTTAGCATTAGCTCACAGTGATTTGGTTTCTACAAATTCATGGGTAAAAAATAATCTAAATGGGATCTTAAACATTGGACTATCAACAAAAGAAATAAGAGATAAATATAAAGTAATAGGTCAGCCGTTAACCATAATACTAGATCAAAATGGAGAAGTAATATATAGAGAATATGGTTACATACCCGTAAACGGTTTCTAA
>AACY01088208 AACY01000000, Thioredoxin, ORF location: 604_242, TGA position: 91..93, protein sequence
MELTYQNLDGELVNEDLTNKNTIIVFWADYuGTCRQELPVLEANIDKLIEEYDVLALAHSDLVSTNSWVKNNLNGILNIGLSTKEIRDKYKVIGQPLTIILDQNGEVIYREYGYIPVNGF

>AACY01261884 AACY01000000, Thioredoxin, ORF location: 255_542, TGA position: 19..21
GTGTTTTGGGCCGATTAC__TGA__GGAATTTGTAGGGAGGAGTTACCTCTCTTAGAAGCTAACTTAGCTATTGTTAGCCAAAATTATAATGTAATTGCTCTTGCTCATAGCGACAAAGATTCAACAATGACTTGGATTTCTGAAAATTTAGTTGGTGAATTAGAAATAGGGTTTTCTACACCGGAATTAAGAGACAATCTTAAAATTATTGGTCAACCAATTTCACTAATCATTGATACAGACGGAACAATTCTTTCTAGAGAATATGGCTACGTTCCAAACGATTTATAA
>AACY01261884 AACY01000000, Thioredoxin, location: 255_542, TGA position: 19..21, protein sequence
VFWADYuGICREELPLLEANLAIVSQNYNVIALAHSDKDSTMTWISENLVGELEIGFSTPELRDNLKIIGQPISLIIDTDGTILSREYGYVPNDL

>AACY01056680 AACY01000000, Thioredoxin, ORF location: 3090_3551, TGA position: 193..195
ATGAGAAAATCACTAGTTTTAATTTTATTATTTGCCTTTTGTTCATATGGTTCAGATTCTACAATCGATGAGGCCACTCAAAGCTCCGCTAGTTCAAATATTAAAGAGTTAGTTTATGAAGATACAACTGGAACGATAGTAAATGTTGATTTAACAAATAAAAAAACGATAGTAGTATTTTGGGCTGATTAC__TGA__GGTATCTGTAGAGAGGAGTTACCTCTCTTAGAAGCTAACTTAACCACCATTAGTGAAAATTATAATGTAATTGCTCTTGCTCATAGCGACAAAGACTCAACAATGACCTGGGTTACAGAAAATTTAGTTGGTGAACTAGAAATTGGATTTTCTACTCCTGAATTAAGGGACAATCTTAAAATTATAGGTCAACCCATTTCATTAATTTTTGATACTGATGGGACAATTCTTTTAAGAGAATACGGATACGTTCCGAGCGATTTATAG
>AACY01056680 AACY01000000, Thioredoxin, ORF location: 3090_3551, TGA position: 193..195, protein sequence
MRKSLVLILLFAFCSYGSDSTIDEATQSSASSNIKELVYEDTTGTIVNVDLTNKKTIVVFWADYuGICREELPLLEANLTTISENYNVIALAHSDKDSTMTWVTENLVGELEIGFSTPELRDNLKIIGQPISLIFDTDGTILLREYGYVPSDL

>AACY01095051 AACY01000000, Thioredoxin, ORF location: 591_1046, TGA position: 184..186
ATGAAAAGATTTATATTAATTTTCCTCGTTTTTATAGCCTGTTCACAGGGTGCTGAAGTTGAAAGTGCAGAACCCATTAATGTAGTTTCGGATAGCTCTTTTTCATTTATAAATTCAGATCTTGTTGAAGATTCTGAAGACTTCACAAACAAAAAAACAATAATTGTCTTCTGGGCAGATTAC__TGA__AGTGTTTGTAGACAGGAGTTGCCTGTCCTAGAAGCTGAATTAGAAAATCTACAAGAAGAATATGATATTATTGCTCTTGCTCACAGTGAGTATGGTCCGACTTTAGAGTGGGTAGATGAAAACTTAGAAGGTAAATTAAAAATTGGTTTTTCCACTCCTCAATTAAGAGATTATTTTAAAGTAGTTGGACAGCCTATAACTTTAATTCTAGATACAAATGGTGAAGTAATTTTTAGAGATTTTGGCGAAATAAAGTTTACAAATTTTTAA
>AACY01095051 AACY01000000, Thioredoxin, ORF location: 591_1046, TGA position: 184..186, protein sequence
MKRFILIFLVFIACSQGAEVESAEPINVVSDSSFSFINSDLVEDSEDFTNKKTIIVFWADYuSVCRQELPVLEAELENLQEEYDIIALAHSEYGPTLEWVDENLEGKLKIGFSTPQLRDYFKVVGQPITLILDTNGEVIFRDFGEIKFTNF

>AACY01197381 AACY01000000, Thioredoxin, ORF location: 260_547, TGA position: 19..21
GTGTTTTGGGCCGATTAC__TGA__GGAATTTGTAGGGAGGAGTTGCCTCTCTTAGAAGCTAACTTAGCTACTGTTAGCCAAAATTATAATGTAATTGCTCTTGCTCATAGCGACAAAGATTCAACAATGACTTGGATTTCTGAAAATTTAGTTGGTGAATTAGAAATTGGATTTTCTACGCCGGAAATGAGAGACAATCTTAAAATTATTGGTCAACCAATTTCACTAATTATTGATACTGATGGAACTATTCTTTCTCGAGAATATGGCTACGTTCCAAACGATTTATAA
>AACY01197381 AACY01000000, Thioredoxin, ORF location: 260_547, TGA position: 19..21, protein sequence
VFWADYuGICREELPLLEANLATVSQNYNVIALAHSDKDSTMTWISENLVGELEIGFSTPEMRDNLKIIGQPISLIIDTDGTILSREYGYVPNDL

>AACY01807685 AACY01000000, Thioredoxin, ORF location: 321_683, TGA position: 91..93
ATGGAATTAACATATCAAAATTTAGATGGTGAATTTGTTAATGAAAATCTAACTAATAAAAATACAATAATTGTTTTTTGGGCGGACTAC__TGA__GGAACATGCAGACAGGAGTTGCCTGTCTTAGAAGCTAATATAGATAAACTAATTGAAGAATATGACGTTTTGGCTTTAGCTCATAGTGATTTGGTTTCTACAAATTCATGGGTAAAAAATAATCTAAAAGGGATTTTAAACATTGGACTGTCAACAAAAGAAATAAGAGATAAATATAAAGTAATAGGTCAGCCGTTAACCATAATACTAGATCAAAATGGAGAAGTAATTTATAGAGAATATGGGTATATACCCGTAAACGGTTTCTAA
>AACY01807685 AACY01000000, Thioredoxin, ORF location: 321_683, TGA position: 91..93, protein sequence
MELTYQNLDGEFVNENLTNKNTIIVFWADYuGTCRQELPVLEANIDKLIEEYDVLALAHSDLVSTNSWVKNNLKGILNIGLSTKEIRDKYKVIGQPLTIILDQNGEVIYREYGYIPVNGF

>AACY01160583 AACY01000000, Thioredoxin, ORF location: 328_20, TGA position: 58..60
GTGAAAGCGGCTGTTGCGAGTGGAGAACCTGCGTTGTTGTTCTATAGGACTACCTGG__TGA__GGAACTTGTGTACGCCAGGGTCGCGTACTGAAAAAGCTCCGTGAGAGCTTTCCCGCATACAACGAAAAAATCACTTTTATTTTAATCGATTGGGATATTCACAAAGATAAACGTGTGACCACTAGCAGAAGAATTCCGAGACGGTCTACTATGGTTTTGATTAAGGGTAGCAGAGAGGTAGGGCGTCTCATTGGGAAAACTGATGAGGGGAGTATCAAGGCTTTCCTCAATAAAGCATTGGCAAACTAA
>AACY01160583 AACY01000000, Thioredoxin, ORF location: 328_20, TGA position: 58..60, protein sequence
VKAAVASGEPALLFYRTTWuGTCVRQGRVLKKLRESFPAYNEKITFILIDWDIHKDKRVTTSRRIPRRSTMVLIKGSREVGRLIGKTDEGSIKAFLNKALAN

>AACY01000927 AACY01000000, Thioredoxin, ORF location: 4098_3757, TGA position: 115..117
GTGATCGGTTCTTTTTTTGGATTGTATTTATTTAATTCAAAACGAGGTTTAGTTCTTGATAATCATAATTTTTCAAACTTTGAATATACAATAATTGAATTTTACTCTGACTAC__TGA__CTGGGTTGCACTGCTTCAAAATTCATAGTTAATGAATTCAAAAAAAAGCATGAAGAAATACCAATTGTATCGGTAAATGCTTCAAAAAAAGATTATCTTGAGACTATTGAGAAATATAATCTTAAATATACACCAACATATGTTCTTGTAGACAAACATGGAGATAAAATTTATAAAAGGGTCGGTACTTTTAATGTTGAGAAGTTTGACTCTTTGGTTAGTTAA
>AACY01000927 AACY01000000, Thioredoxin, ORF location: 4098_3757, TGA position: 115..117, protein sequence
VIGSFFGLYLFNSKRGLVLDNHNFSNFEYTIIEFYSDYuLGCTASKFIVNEFKKKHEEIPIVSVNASKKDYLETIEKYNLKYTPTYVLVDKHGDKIYKRVGTFNVEKFDSLVS

>AACY01011298 AACY01000000, Thioredoxin, ORF location: 998_651, TGA position: 121..123
GTGCTTGCAATATTGTTTTCTTTTATTTTGTATTTATATACATCAAGAAGAGGACTTACTATTGATGGGCATAATTTCTCTAATTATAAATATACAATTTTAGAATATTATTCAGACTAC__TGA__CTTGGCTGTACAGCATCAAAACTCATAGTTGATGAGTTCAAGAAAAAAAATCCAGAAATACCAATAGTTTCTATTAATGCTTCAAAAAAAGAGTACAAAGAAATAATTGAAAAATATAGATTAAAATTTACACCCACCTATGTTTTAGTTGATGGCAATGGTGAAAGAGTACATAAAAGAGTTGGTAGTTTTAGTATTAAAAAATTTACTTCTTTAATAAATTAA
>AACY01011298 AACY01000000, Thioredoxin, ORF location: 998_651, TGA position: 121..123, protein sequence
VLAILFSFILYLYTSRRGLTIDGHNFSNYKYTILEYYSDYuLGCTASKLIVDEFKKKNPEIPIVSINASKKEYKEIIEKYRLKFTPTYVLVDGNGERVHKRVGSFSIKKFTSLIN

>AACY01037136 AACY01000000, Thioredoxin, ORF location: 1024_1317, TGA position: 67..69
ATGGTTGATGAATCTTATAAGATTTCAGAACACCAATATTCAATCATTGAGTTTTACTCAGACTAC__TGA__CTAGGTTGCACTGCTTCAAAATTCATAGTTGATGAATTTAAAAAGAAAAATCCAGATGTTTATTTTGTTTCTATAAATGCAAGTAAGCAAAAAGATCATGAGTTTATTGATATATATAACTTAAACAACACTCCAACATATGTATTGATTAATAATCAAGGTGAAAAACTTGGAAGAAGAGTTGGTACATTTTATCCTAAGTATTTCGAAAATAAAATAGGTTAG
>AACY01037136 AACY01000000, Thioredoxin, ORF location: 1024_1317, TGA position: 67..69, protein sequence
MVDESYKISEHQYSIIEFYSDYuLGCTASKFIVDEFKKKNPDVYFVSINASKQKDHEFIDIYNLNNTPTYVLINNQGEKLGRRVGTFYPKYFENKIG


>AACY01125587 AACY01000000, Formate dehydrogenase alpha chain, ORF location: 161_1, TGA position: 31..33
ATGCTGGCAGTAGACAACCAGGCGCGCGTC__TGA__CACGGACCAACGGTAGCAAGTCTTGCTCCAACATTTGGTCGCGGTGCGATGACCAACCACTGGGTTGATATTAAAAATGCTAACGTCGTGATGGTGATGGGCGGTAACGCCGCTGAAGCACATCCG
>AACY01125587 AACY01000000, Formate dehydrogenase alpha chain, ORF location: 161_1, TGA position: 31..33, protein sequence
MLAVDNQARVuHGPTVASLAPTFGRGAMTNHWVDIKNANVVMVMGGNAAEAHP

>AACY01051726 AACY01000000, Formate dehydrogenase alpha chain, ORF location: 30687_28225, TGA position: 28..30
GTGGCTATCGATACTATTGCACGTAAC__TGA__CACTCCCCAACGGTAGCAAGTCTTGCTCCAACATTTGGGCGCGGTGCCATGACCAACCATTGGATCGATATTAAAAATTCTAACGTAGTGATTATTATGGGCGGTAATGCCGCAGAGGCTCACCCTGTCGGATTCGGCTGGGTTACAGAAGCTATGCAGCATAACAATGCTAAGTTGATTGTGGTTGACCCACGTTTCAACCGCAGTGCGTCATTGGCAGATCACTATGCCCCAATCCGCTCAGGAACTGACATAGCATTCCTTCTGGGTGTGATTCGCTATTTGATTTCGACCAATCAAGTTAACTTCGATTATGTGAAAGCCTATACCAACGCCAGTTATCTGGTGCGGGATGATTTTGACTTCCATGACGGCCTATTCTCAGGCTTTGATGAAGCAAAAGGCGAGTACAACAAAGAATCCTGGTTCTACCAACTCGACGAAGACGGTTATGCCAAAGTGGATGAAACACTTGAGCACCCGCGTTGTGTGTGGAACTTACTCAAACAACACGTAGAACGTTATGATTTTGCAACGGTAAGTAATATCACTGGTACGCCAACAGCGGACTACCAAGTGGTATGTGACGCCATTGCGAGTACTCATACTAAAGACCGTGTGGCAACCTTTATGTATGCACTGGGCTGGACCCACCATAGTAAAGGTGCGCAGAACATCCGTTCTATGGCGATGATCCAGTTATTACTGGGCAACATTGGTCAGTTAGGCGGTGGTGTTAACGCATTGCGCGGTCACGCCAACGTGCAAGGTTCAACCGACATGGGGCTGCTGGCCCAAAGTTTACCCGGTTACCTTAAACTGCCAAACGATAAAGAACCAACCTTAGCGGCTCACTTGGCGGCGAATACGCCTAAGCCATTGCGCCCAGGTCAAACCAACTACTGGCAAAACTATCCGAAGTTTTATGTGTCCCTGCTCAAAGCCTTCTGGGGTGAGAACGCGACACCTGAAAACGAGTTCGGTTATCAGTGGTTACCTAAGTGGGATCAGATGTATGACTTCGGTAAGCATCTGGACATGATGTACCGTGGCAAAGTGAACGGTTGCATCGTGCAAGGGGTTAACGCCATTAACTCCATGCCTAACCGTAACAAGAACATCAAGGCGCTGAGTAACCTTAAGTACTTAGTCGTGCTTGATAACTTGTCATCGGAAACCGCCACCTTCTGGCAAAACGAACCCGGTTTTAACGAGGTCGATACCGCCAGTATTCAAACCGAGGTCTTCCGCCTACCTGCGACCGTGTTCGCAGAGGAAGAAGGTTCGATCGTTAACTCTGGCCGCTGGATGCAATGGCACTATAAAGGGGCTAATCCTCCAGGCGAAGCGATGTCGGACTCTGAGATTGTCTCTGGCCTGCTGCAAGAGTTGAAACAGCTCTATCGTGAAGAGGGCGGCAAACTGCCCGAGCCGATTGAAGCGATTAACTGGAACTATATCGATCCGCACAACCCAAGCTCTATCGAACTGACGAAAGAGTTGAATGGTTATGATGTCGCGACCAAGCGTCAGATCAGCAGCTTTGCTGAACTGAAGGCCGATGGCAGTACCGCGAGTGCCTGTTGGATTTACGCGGGTTCTTGGACCGAAGCCGGTAACCAAATGGCTCGCCGCGATAACCATGATCCATCGGGTAAAGGTATTACGCCGGGCTGGGCCTTTGCATGGCCGCTTAACCGCCGCGTCCTCTACAACCGTGCCTCTTGCGATGTGAACGGTAAACCTTGGGATGAGCACCGTAAGATTGTCGAGTGGAAAGACGGCAAGTGGGAAGGGATAGACGTGCCCGACTTCAATGCCAAGTTGAATCCACAGGAAAGTGCGCATCCTTTCATTATGCAGGCTGAAGGCGTAGGTCGTTTCTTCGCGCTTAAACTGCTGAAAGAAGGGCCGTTCCCAGAGCATTACGAGCCGGTCGAATCGCCCATCGGCACCAACCCTCTGCATCCGAATGTGGTGCACAGCCCTGTGCTGCGTTGGTTCGAAGGGGTGAAAGACACTATCGGTACTAAAGAGGAATACCCCTACGCCTGTACCACTTACTCACTCACAGAGCACTTTAACTTCTGGACGACACACTGCCGTTTAGCGGCGATTGCCATGCCAGAGACCTTTGTGGAAATGAATGAGCAATTGGCGGCAGAAAAAGGCATTAAGAATGGCGATTGGGTGAAAGTGAGCTCGAAACGTGGCCACATTCTCACCAAAGCCTTAGTGACTAAGCGTATGCGCCCATTGCAGGTCAATGGTCAAACGGTACACACACTCGGTATTCCACGTCACGGTAGCCATAACGCGCTCACACGTAAGGCCTATAGTTGTAACGTCCTTACCACTGAGATGGGTGATGCCAACACGGGTGTGCCTGAGTACAAAGCGTTCCTCGTGAATGTTGAAAAGGCGGAGGTCTGA
>AACY01051726 AACY01000000, Formate dehydrogenase alpha chain, ORF location: 30687_28225, TGA position: 28..30, protein sequence
VAIDTIARNuHSPTVASLAPTFGRGAMTNHWIDIKNSNVVIIMGGNAAEAHPVGFGWVTEAMQHNNAKLIVVDPRFNRSASLADHYAPIRSGTDIAFLLGVIRYLISTNQVNFDYVKAYTNASYLVRDDFDFHDGLFSGFDEAKGEYNKESWFYQLDEDGYAKVDETLEHPRCVWNLLKQHVERYDFATVSNITGTPTADYQVVCDAIASTHTKDRVATFMYALGWTHHSKGAQNIRSMAMIQLLLGNIGQLGGGVNALRGHANVQGSTDMGLLAQSLPGYLKLPNDKEPTLAAHLAANTPKPLRPGQTNYWQNYPKFYVSLLKAFWGENATPENEFGYQWLPKWDQMYDFGKHLDMMYRGKVNGCIVQGVNAINSMPNRNKNIKALSNLKYLVVLDNLSSETATFWQNEPGFNEVDTASIQTEVFRLPATVFAEEEGSIVNSGRWMQWHYKGANPPGEAMSDSEIVSGLLQELKQLYREEGGKLPEPIEAINWNYIDPHNPSSIELTKELNGYDVATKRQISSFAELKADGSTASACWIYAGSWTEAGNQMARRDNHDPSGKGITPGWAFAWPLNRRVLYNRASCDVNGKPWDEHRKIVEWKDGKWEGIDVPDFNAKLNPQESAHPFIMQAEGVGRFFALKLLKEGPFPEHYEPVESPIGTNPLHPNVVHSPVLRWFEGVKDTIGTKEEYPYACTTYSLTEHFNFWTTHCRLAAIAMPETFVEMNEQLAAEKGIKNGDWVKVSSKRGHILTKALVTKRMRPLQVNGQTVHTLGIPRHGSHNALTRKAYSCNVLTTEMGDANTGVPEYKAFLVNVEKAEV

>AACY01084493 AACY01000000, Formate dehydrogenase alpha chain, ORF location: 244_1038, TGA position: 31..33
ATGCTCGCATTCGACAATCAAGCACGTGTC__TGA__CACGGCCCGACGGTGGCAGGTCTTGCCCCGACGTTTGGCCGTGGAGCGATGACGAACCATTGGGTCGACATCAAGAACGCGGACGTGATTCTCGTGATGGGCGGCAATGCAGCCGAGGCGCACCCGTGCGGTTTCAAGTGGGTGACCGAAGCGAAGGCGCATCGCAAGGCAAGGTTGATCGTGGTCGATCCGCGCTTCACGCGCACGGCATCGGTTGCGGACTATTACGCGCAGATTCGCACCGGCTCGGACATCGTGTTCCTGGGCGGGGTGATCAACTATCTGCTCACGCATGACAAGATCCAGCACGAGTACGTAAAGAATTACACGGACATGTCGTTTATCGTGCGCGAGGATTTCTCGTTCACGGACGGCCTGTATTCCGGCTACAACGCGGACAAGCACTCATACGACAAAACCACGTGGGATTACGAGCGCGGCGCCGACGGCTTTGCCAAGGTCGACCCGACACTGCAGGATCCGCGTTGCGTCTATCAGCTGATGAAGCAGCACTACTCGCGCTATACGCCCGAGCAGGTCGAAAAGAGCTGCGGCACGCCGAAGGAGAAATTCCTCAAGGTGTGCGAGATGCTGGCGTCGACGGCCGTGCCCGGACGTGCCGGCACGATCCTGTACGCGCTTGGCTGGACGCATCACTCGATCGGCGCGCAGATCATCCGCACTGGCGCGATGGTGCAATTGCTGCTGGGCAACATCGGCATCGCGGGCGGCGGCATGAACGCACTGCGCGGGCACTCG
>AACY01084493 AACY01000000, Formate dehydrogenase alpha chain, ORF location: 244_1038, TGA position: 31..33, protein sequence
MLAFDNQARVuHGPTVAGLAPTFGRGAMTNHWVDIKNADVILVMGGNAAEAHPCGFKWVTEAKAHRKARLIVVDPRFTRTASVADYYAQIRTGSDIVFLGGVINYLLTHDKIQHEYVKNYTDMSFIVREDFSFTDGLYSGYNADKHSYDKTTWDYERGADGFAKVDPTLQDPRCVYQLMKQHYSRYTPEQVEKSCGTPKEKFLKVCEMLASTAVPGRAGTILYALGWTHHSIGAQIIRTGAMVQLLLGNIGIAGGGMNALRGHS

>AACY01131892 AACY01000000, Formate dehydrogenase alpha chain, ORF location: 683_949, TGA position: 4..6
GTG__TGA__CACGCACCCTCAGTCTCCGGTCTGGAGACAACTGTAGGCAACGGCGCCATGAGCAACGCCATTCCCGAAATTCAAGAGACCAAGTGCCTGCTGGTGTTTGGTTACAACGCTGCTGACTCTCACCCCATCGTCGCCCGCCATATCCTCAAGGCGAAGGCAAACGGGGCCAAGGTGATTGTGTGTGATCCCCGCATGGTGGAGACCGCCGCATTGGCGATCAGTGGCTGCCGGCTCAAAATGGTTCCAATATGGCGCTGG
>AACY01131892 AACY01000000, Formate dehydrogenase alpha chain, ORF location: 683_949, TGA position: 4..6, protein sequence
VuHAPSVSGLETTVGNGAMSNAIPEIQETKCLLVFGYNAADSHPIVARHILKAKANGAKVIVCDPRMVETAALAISGCRLKMVPIWRW

>AACY01519909 AACY01000000, Formate dehydrogenase alpha chain, ORF location: 1_801, TGA position: 136..138
GTCACCGACGAACACGGCCGGCACGCGATCTATGCTTTTGCTTCAGGTCGCACGCCTAGCGAGGCGAACTATACGATTCAGAAATTCATACGGGCCGGCTTCGGCACTAACTATATAGATAACTGTAGCCGTGCC__TGA__CACGCTCCCACGGTTGCCGGTCTGGCAGCCACGATCGGAAGAGGAGCAATGTCGAACCCCTTGGCGGACATGGACAAGCCCGATGTGATCTTTTGCATTGGCACGAACATGACCGAATGTCATCCCGTCGCTGCTACCCGAATCAAGCGTGCGATCAGCAATGGTGCGAAGCTGATCGTTGCGGACCCGCGGAAGATACCACTTGCAGAGATGGCAGACCTCTACCTGCCCCTCCGCGTCGGATCTGATACGGCACTACTGCTGGGTATCGCCCACGTAATCGCTCGGGAAGGCCTGATCGACAGGGACTTTATCGTAGGCCGAACACGAGACTCCGACAACTTCCTCGAACACATCACGCAGTTCACGCCGGAGTGGGCAGAGCAGATCTCGGGCGTTCCCGCCGCCGACATCGAGAAGGCAGCCCTGCTGTATGGGGACGCTGACAGGGGCGCAATTTATTATACCCTAGGTATCACCGAACACATCTGCGGTGTCGACAACGTTCAAAGCCTGTGTAACCTGGTTCTGATGACTGGAAATATCGGTCGCGAAGGAACGGGCGTGAACCCGATGCGTGGCCAGAACAACATACAGGGTGCCGGAGATAGCGGCGCCATTCCCTCAAACTATCCCGGTTTTCAGACTGTTGAATCGGTA
>AACY01519909 AACY01000000, Formate dehydrogenase alpha chain, ORF location: 1_801, TGA position: 136..138, protein sequence
VTDEHGRHAIYAFASGRTPSEANYTIQKFIRAGFGTNYIDNCSRAuHAPTVAGLAATIGRGAMSNPLADMDKPDVIFCIGTNMTECHPVAATRIKRAISNGAKLIVADPRKIPLAEMADLYLPLRVGSDTALLLGIAHVIAREGLIDRDFIVGRTRDSDNFLEHITQFTPEWAEQISGVPAADIEKAALLYGDADRGAIYYTLGITEHICGVDNVQSLCNLVLMTGNIGREGTGVNPMRGQNNIQGAGDSGAIPSNYPGFQTVESV

>AACY01120345 AACY01000000, Formate dehydrogenase alpha chain, ORF location: 4216_1703, TGA position: 31..33
ATGCTCGCATTCGACAATCAGGCGCGTGTC__TGA__CATGGCCCGACGGTGGCAGGTCTTGCCCCGACGTTTGGCCGTGGAGCGATGACGAACCATTGGGTCGACATCAAGAACGCGGATGTGATTCTCGTGATGGGCGGCAATGCAGCCGAAGCCCATCCGTGCGGTTTCAAGTGGGTAACGGAGGCGAAGGCGCACCGCAAGGCGCGGCTGATCGTCGTCGACCCGCGCTTCACGCGTACGGCCTCGGTGGCCGACTACTACGCGCCGATCCGCACCGGCACCGACATCGTCTTCCTGGGCGGCGTCATCAACTATCTGCTGACGAACGACAAGATCCAGCATGAGTACGTGAAGAACTACACGGACTTCTCGTTCATCGTGCGCGAGGATTTCGCGTTCAACGACGGCATCTATTCCGGCTATGACGCGGAGAAACACGCGTACCCGGACAAGTCGAGCTGGGACTACGAGCGCGGCGACGACGGCTTCGTGAAGGTCGACCCGACGCTGCAGCATCCGCGTTGCGTGTACAACCTGCTGAAGCAGCACTACGCGCGCTATACGCCGGACATGGTCCAGCAGACGTGCGGCACGCCGAAGGAGAAATTCCTGAAGGTGTGCGAGATGCTCGCGACCACGGCCGTTCCCGGCCGCGCCGGCACGGTGCTGTACGCGCTCGGCTGGACGCACCACTCGATCGGCGCGCAGATCATCCGCACCGGCGCGATGGTGCAGCTGCTGCTCGGCAACATCGGCATCGCCGGCGGCGGGATGAACGCGCTGCGCGGGCACTCGAACATCCAGGGGTTGACCGACCTCGGGCTGATGTCGAACCTGCTGCCGGGCTACATGACGCTGCCGATGCAGGCCGAGCAGGATTTCGACGGCTACATCAAGAAGCGCGTGCAGCTGCCGCTGCGGCCGAACCAGTTGAGCTACTGGAAGAACTACAAGGCCTTCCACGTGAGCTTCATGAAGTCCTGGTGGGGCGACGCGGCGACCGCCGAGAACAACTGGGGCTACGACTACCTGCCGAAGCTCGACAAGCAGTACGACCTGCTGCAGGTGATCGAGCTGATGAATGCCGGCAAGATGAACGGCTACATCTGCCAGGGCTTCAACCCGCTTGCGGCGTCGCCGTCGAAGGTGAAGACGGCGGCCGGCCTCGCGAAGCTGAAGTGGCTCGTGATCATGGATCCGCTCGCGACCGAAACCTCCGAGTTCTGGAAGCATCACGGCGACTACAACGACGTCGATTCGTCGAAGATCCAGACCGAGGTGTTCCGTCTGCCGACCACGTGCTTCGCGGAGGAAAACGGTTCGCTCGTGAGTTCGAGCCGCGTGCTGCAATGGCACTGGAAGGGCGCGGAGCCGCCGGGCGAGGCACGCAGCGACCTCGAGATCATGTCGGGGCTGTTCCTGCGCATGCGCAAGATGTACCAGACGGACGGCGGCAAGTACCCGGATCCGATCGTCAACCTGACCTGGCCGTACGCGAACCCGGAAAGCCCGACGCCCGAAGAGCTCGCGATGGAGTTCAACGGAAAGGCGCTCGCCGATCTGCCCGATCCGAAGGATCCGGCCAAGACGCTCGTGAAGAAGGGCGAGCAGCTGGCCGCGTTCGCGCAGTTGAAGGACGACGGCACGACCGCGAGTGGCTGCTGGATCTTCTGTGGTGCCTGGACGCAGGCCGGCAACCAGATGGGGCGGCGCGACAACTCCGACCCGACCGGCATCGGCCAGACGCTGAACTGGGCGTGGGCGTGGCCGGCGAACCGGCGGATCCTGTACAACCGCGCGTCGTGCGACGTCGCCGGCAAGCCGTTCGACCCGACCCGCAAGCTGATCGGCTGGAACGGCAGCGCGTGGAAGGGGGCCGACATTCCCGACTTCAAGGCGGACGAATCGCCCGAAAACGGGATGGGGCCGTTCATCATGAACCCGGAAGGCGTCGCGCGCTTCTTCGCCCGGGCGGGGATGAACGAAGGTCCGTTCCCCGAGCACTACGAGCCGTTCGAGACACCGCTCGACGCGAACCCGCTGCACCCGAACAACCCGCAGGCGCTGAACAACCCGGCTGCCCGCGTGTTCCCGGACGACCGCGCGTCGTTCGGCAAGGTGGCGGATTTCCCGCACGTGGCGACGACGTACCGGCTGACCGAGCACTTCCACTACTGGACCAAGCATGCGCGGCTGAACTCGATCATCCAGCCCGAGCAATTCGTCGAGATCGGCGAAGACCTCGCGAAGGAAGTCGGCGTCGCGCATGGCGAGCGCGTGAAGGTGTCGTCCAAGCGCGGCTACATCATCGCGGTCGCCCTCGTCACGAAGCGGATCAAGCCGCTGACGGTCGACGGCAAGAAGGTCCAGACGGTCGGCGTGCCGTTGCACTGGGGCTTCAAGGGTCTGACGAAGCCCGGCTATCTCGCCAATACCCTGACTCCGTCCGTGGGTGACGGCAACTCCTATACACCGGAATTCAAGTCGTTCCTGGTGAAGGTCGAAAAGGCGTAA
>AACY01120345 AACY01000000, Formate dehydrogenase alpha chain, ORF location: 4216_1703, TGA position: 31..33, protein sequence
MLAFDNQARVuHGPTVAGLAPTFGRGAMTNHWVDIKNADVILVMGGNAAEAHPCGFKWVTEAKAHRKARLIVVDPRFTRTASVADYYAPIRTGTDIVFLGGVINYLLTNDKIQHEYVKNYTDFSFIVREDFAFNDGIYSGYDAEKHAYPDKSSWDYERGDDGFVKVDPTLQHPRCVYNLLKQHYARYTPDMVQQTCGTPKEKFLKVCEMLATTAVPGRAGTVLYALGWTHHSIGAQIIRTGAMVQLLLGNIGIAGGGMNALRGHSNIQGLTDLGLMSNLLPGYMTLPMQAEQDFDGYIKKRVQLPLRPNQLSYWKNYKAFHVSFMKSWWGDAATAENNWGYDYLPKLDKQYDLLQVIELMNAGKMNGYICQGFNPLAASPSKVKTAAGLAKLKWLVIMDPLATETSEFWKHHGDYNDVDSSKIQTEVFRLPTTCFAEENGSLVSSSRVLQWHWKGAEPPGEARSDLEIMSGLFLRMRKMYQTDGGKYPDPIVNLTWPYANPESPTPEELAMEFNGKALADLPDPKDPAKTLVKKGEQLAAFAQLKDDGTTASGCWIFCGAWTQAGNQMGRRDNSDPTGIGQTLNWAWAWPANRRILYNRASCDVAGKPFDPTRKLIGWNGSAWKGADIPDFKADESPENGMGPFIMNPEGVARFFARAGMNEGPFPEHYEPFETPLDANPLHPNNPQALNNPAARVFPDDRASFGKVADFPHVATTYRLTEHFHYWTKHARLNSIIQPEQFVEIGEDLAKEVGVAHGERVKVSSKRGYIIAVALVTKRIKPLTVDGKKVQTVGVPLHWGFKGLTKPGYLANTLTPSVGDGNSYTPEFKSFLVKVEKA

>AACY01053701 AACY01000000, Formate dehydrogenase alpha chain, ORF location: 1120_2, TGA position: 499..501
ATGGAATCTAATTGTACTTTTTGTGGCCAATGTATCAACACATGTCCTACTGGAGCATTATCTAATAAAAAAATAGAAAAGAGTGTAAGCAAACCAGAAACTAAAACTAAAACTATTTGCCCATATTGTGGAGTCGGTTGTGGTATTGAGTTAATAAGTAATGGAGAAAAAATCCTTGGATCAACTCCTGACTTTGATGCTCCTAGTCTGGGTTCACTATGTGTAAAAGGACAGTTTGCATCATGGGATTTTGTTAACTCTAAGGAAAGGCTTACTGATCCTCTTTTAAAAAATAATAAAGGCGAGTTTGAAAAAGTTTCATGGGAAAAAGCTTATGAAGTTTTTAGTCAAAAACTAAATAATTCGATAGATAATCATGGTCCAGACTCAACCGTATGGTGGGCTTCAGCTAGAGTTGTAACGGAAGCAAATTATTTATTACAAAAATTTGCTAGAACAGTTGTAGGTACTAATAATATTGATAATTGCTCACGTACC__TGA__CACGCTCCTACGGTCGCTGGGATGGCGGTCATGGTTGGCAGAGGTGCTATGACTAATTCGATTGAAGAATTAGCAGGATCTAAACTATTATTAGTTACAGGTTCTAATACTACTGAAACTCATCCAGTTATTTCTTTAAGAATGAAAAAGGCCGTTAAGAATGGGGCTAAACTTATAGTTGTTGACCCAAGAAAAATTGAACTTACAAAATGGGCTGACAAATATATACAGATCAGAATAGGTACTGATATTCCATTCTATAATGCTGTTGCAAATTATATTATTCAAAATGATTTATACGACAAAGACTATGTTGCAACTAGAACTAGAAATTTTGAAGAAATTAAAGATCATCTGACAATGTATACTCCCGAGTATTCTGCAAAGATTTGTGGAATAGATCCTGAAGACATAATTTATACAGCCAAAGAATATGCTAAAGCTTCTCCAAAATCAGCAATCTGTTACACAGTTGGTATAACTGAACATTCTTGTGGATCATATAATGTTCAAAGTTTAGCTAATTTAGCGATGATTTGTGGAAATTTTGGAAGAGAAAATGCAGGAGTAAATCCTCTAAGAGGACAAAATAATGTGCAGGGAGTAAGTGACTCCGGT
>AACY01053701 AACY01000000, Formate dehydrogenase alpha chain, ORF location: 1120_2, TGA position: 499..501, protein sequence
MESNCTFCGQCINTCPTGALSNKKIEKSVSKPETKTKTICPYCGVGCGIELISNGEKILGSTPDFDAPSLGSLCVKGQFASWDFVNSKERLTDPLLKNNKGEFEKVSWEKAYEVFSQKLNNSIDNHGPDSTVWWASARVVTEANYLLQKFARTVVGTNNIDNCSRTuHAPTVAGMAVMVGRGAMTNSIEELAGSKLLLVTGSNTTETHPVISLRMKKAVKNGAKLIVVDPRKIELTKWADKYIQIRIGTDIPFYNAVANYIIQNDLYDKDYVATRTRNFEEIKDHLTMYTPEYSAKICGIDPEDIIYTAKEYAKASPKSAICYTVGITEHSCGSYNVQSLANLAMICGNFGRENAGVNPLRGQNNVQGVSDSG

>AACY01276381 AACY01000000, Formate dehydrogenase alpha chain, ORF location: 798_1, TGA position: 61..63
ATGCAAAAATTCGCGCGCGCCGTTATTGGTACCAATAACGTCGACTGCTGCGCTCGCGTC__TGA__CACGGCCCTTCGGTTGCAGGTCTGCACCAGTCGGTCGGTAACGGCGCCATGAGTAATGCCATCACGGAGATTGATAACACCGATCTGGTGTTTATCTTCGGTTATAACCCGGCGGATTCCCACCCTATCGTGGCGAATCACGTCATTAACGCCAAACGCAACGGGGCGAAAATCATCGTCTGCGACCCGCGCAAAATTGAAACCGCGCGCATCGCCGACATGCACATTGCGCTGAAGAACGGCTCGAATATCGCGCTGCTCAACGCCATTGGCCATGTGATTATTGAAGAGGATCTGTACGATAAATCCTTCGTCGCCAGCCGTTCCGAGGGCTTCGAGGAGTATCGCAAAATCGTTGAAGGCTATACGCCGGAGTCGGTGGAAGCGATCACCGGGGTTAGCGCCCAGGAGATCCGCGCCTGCGCCCGGATGTACGCCAGCGCCAAATCCGCCGCCATCCTGTGGGGCATGGGTGTCACCCAGTTCTATCAGGGCGTGGAGACGGTCCGGTCGCTGACCAGCCTGGCGATCCTCACCGGCAACCTCGGCAAGCCGAGCGTCGGCGTCAACCCGGTACGCGGCCAGAACAACGTCCAGGGGGCCTGCGACATGGGCGCGCTGCCGGATACCTATCCGGGCTACCAGTACGTCAAATTCCCGGAGAACCGCGAGAAGTTCGCCAAAGCCTGGGGCGTCGACAGCCTGCCGGAACATACCGGCTATCGCATCAGCGAG
>AACY01276381 AACY01000000, Formate dehydrogenase alpha chain, ORF location: 798_1, TGA position: 61..63, protein sequence
MQKFARAVIGTNNVDCCARVuHGPSVAGLHQSVGNGAMSNAITEIDNTDLVFIFGYNPADSHPIVANHVINAKRNGAKIIVCDPRKIETARIADMHIALKNGSNIALLNAIGHVIIEEDLYDKSFVASRSEGFEEYRKIVEGYTPESVEAITGVSAQEIRACARMYASAKSAAILWGMGVTQFYQGVETVRSLTSLAILTGNLGKPSVGVNPVRGQNNVQGACDMGALPDTYPGYQYVKFPENREKFAKAWGVDSLPEHTGYRISE


>AACY01468206 AACY01000000, Glutathione peroxidase, ORF location: 259_2, TGA position: 28..30
ATGTTGGTCGTCAACGTCGCGTCTCAG__TGA__GGTTTGACGAGCCAAAACTACAAGGAGCTCGTGCAGTTGGATAACAAGTACGAGAACCTCGTGGTTGCCGCGTTTCCGTGCAATCAGTTCGGAGCGCAAGAGCCCGGTTCGGCCGCCGATATCAAGGCGTTCGCGGGTAAACAAGGCGCCAAATTCCCGTTGTTCGCGAAGATTGACGTGAACGGCGCGAACGCGAGCCCGTTCTGGAAGCATCTGAAGGAAAGCAAG
>AACY01468206 AACY01000000, Glutathione peroxidase, ORF location: 259_2, TGA position: 28..30, protein sequence
MLVVNVASQuGLTSQNYKELVQLDNKYENLVVAAFPCNQFGAQEPGSAADIKAFAGKQGAKFPLFAKIDVNGANASPFWKHLKESK

>AACY01010183 AACY01000000, Glutathione peroxidase, ORF location: 823_368, TGA position: 82..84
ATGAAATCGATCACAGGAGACGATGTAAATCTATCAACCTACTCGGGTCAATTCTGCTTAATTGTCAACGTCGCAAGCGCC__TGA__GGCCTTACGCCACAGTACGCCGGGTTGCGTACTCTGCATAACGAGACAGATGATTTAAATGTATTGGGGTTCCCTTGTAATCAATTTGGCGCCCAAGAACCTGGGTCAGATGAAGAGATTCTGGATTTTGTAACTAACAAATACGACGTTAACTTCCCGATGTTTTCGAAAATCGAAGTTAACGGCGAAAACGCCTGTGAGCTATACAAACTGCTGAAGAGTGAGCAGCCCGGTGAAGATGGAAATCAGGACCTGCCCTGGAACTTCACTAAGTTTCTGGTGAACAGAGACGGCTCAGTGGTAAAGCGTTTTAATCCTCAAACTACGCCTGAAGAAATCAGAGACGAACTGGGTAATCTAATGGGCTCTTGA
>AACY01010183 AACY01000000, Glutathione peroxidase, ORF location: 823_368, TGA position: 82..84, protein sequence
MKSITGDDVNLSTYSGQFCLIVNVASAuGLTPQYAGLRTLHNETDDLNVLGFPCNQFGAQEPGSDEEILDFVTNKYDVNFPMFSKIEVNGENACELYKLLKSEQPGEDGNQDLPWNFTKFLVNRDGSVVKRFNPQTTPEEIRDELGNLMGS

>AACY01190440 AACY01000000, Glutathione peroxidase, ORF location: 570_893, TGA position: 82..84
ATGACAAGCATAACGGGCGAGGAAATTGCTTTTTCCGAATATAAAGAACAGGCTCTACTTATTGTCAATCTCGCGAGTCAG__TGA__GGCCTGACGCCCCAGTACACAGGTCTGTGTGCTCTAGAAAAACAAAGAGATGACTTAACCGTGCTCGGTTTCCCATGCAACCAATTCGGCTCGCAAGAACCTGGGACAGATAAAGAAATACTCTCTTTTGCTAAAGAGAAATATGACGTTAATTTTCAATTATTCTCAAAGATCGAGGTCAATGGATCGAACGCCTGCGAGCTTTATAAAAGGCTCAAAGAAGCAAAACCAAACCCG
>AACY01190440 AACY01000000, Glutathione peroxidase, ORF location: 570_893, TGA position: 82..84, protein sequence
MTSITGEEIAFSEYKEQALLIVNLASQuGLTPQYTGLCALEKQRDDLTVLGFPCNQFGSQEPGTDKEILSFAKEKYDVNFQLFSKIEVNGSNACELYKRLKEAKPNP

>AACY01764391 AACY01000000, Glutathione peroxidase, ORF location: 442_26, TGA position: 19..21
GTGAACGTCGCGTCGCTG__TGA__GGCAAGACGTCGCAGTGGTACAAGGAGCTCGTCGCGCTGCACAAGGAGCTCGGCCACCGCGGCCTCGAGTGCCTCGCCTTCCCGTGCAACCAGTTCGGGATGCAGGAGCCCGGCGGCGCGGCCGAGGTCGAGGCGTGCGTCCGCGCCAAGTATCACGTCGACTTCCACGTCTTCGAGAAGGTGAAGGTGAACGGCGCCGACACCCACCCGGTGTACCGCTTCCTCCGCCTCGCCGCCGCCGGCGGCGCCGACGCGCCCTTCCTCGGGTGGAACTTCTGCGTCTTCCTCGTCTCGCGCGACGGCAAGACCGTGATCCGCCCGCACGCGTCGACGAGCCCGCTGGCGATGCGCGAGGACATCGAGCGCCTCCTCGCCGAGCCGCCGCTCGCCGCGTAG
>AACY01764391 AACY01000000, Glutathione peroxidase, ORF location: 442_26, TGA position: 19..21, protein sequence
VNVASLuGKTSQWYKELVALHKELGHRGLECLAFPCNQFGMQEPGGAAEVEACVRAKYHVDFHVFEKVKVNGADTHPVYRFLRLAAAGGADAPFLGWNFCVFLVSRDGKTVIRPHASTSPLAMREDIERLLAEPPLAA

>AACY01045369 AACY01000000, Glutathione peroxidase, ORF location: 495_1127, TGA position: 103..105
GTGGATTCGTTGTACGACTTGACGCTGTCGCAATACGGCGAGCCGCGCGCGCTGCGGGATTTTCGAGGGAAAGTCGTCGTCGTCGTCAACGTCGCGTCCGAG__TGA__GCGCTGGCGAACGCCAATTATGCCGCCCTTCGTTCGATGCGGGAGAAGTACCGCGACGATGGGTTCGAGATATTGGCGATTCCGGTGAATCAATTCGGGTGTCAAGCGCCGGGGACGTCGGCGATGGAGCGTCGAGCCGCGCGAAGAAAATTCGGTGTGGACGACTTGGAGGTGTTCGATAAGGTTGGAGCCAAGGCGAAACCGGTAAAGTGTAAGGGTATCGATGAGGTGGCGTACGAGTCGGAGTTTAAGGATGATCCGGACGCGATTCTTTCCGCGCCGCTCGTCGACGACCCGACGTCTTCCGCGCGCGCTTCGCCCGTGTATGAATTCCTTAAACGTCCACCGTTCGATGGTGAGTTGCCGTGGAATTACACGAAATTTTTAGTGGACAGGAAGGGTCACGTCGTGAGACGATACGCGCCGGGCGATCCCTTGGAACAGGGATTTGAATCGGATCTGCGCAAGACGCTGGCGGGCGAACCGCTCGCCGGCGGTCCGACGGCAAAACTCTCGCGAAACGATTAA
>AACY01045369 AACY01000000, Glutathione peroxidase, ORF location: 495_1127, TGA position: 103..105, protein sequence
VDSLYDLTLSQYGEPRALRDFRGKVVVVVNVASEuALANANYAALRSMREKYRDDGFEILAIPVNQFGCQAPGTSAMERRAARRKFGVDDLEVFDKVGAKAKPVKCKGIDEVAYESEFKDDPDAILSAPLVDDPTSSARASPVYEFLKRPPFDGELPWNYTKFLVDRKGHVVRRYAPGDPLEQGFESDLRKTLAGEPLAGGPTAKLSRND

>AACY01542264 AACY01000000, Glycine reductase selenoprotein A, ORF location: 3_410, TGA position: 76..78
CCCTGGCCCTCAATTGCAGAATGTCTTGAGGCTTCAGGAAGGGAAATCGTTTTTCAGAAAACAGAATGTTTTGTT__TGA__ACTTCTGCTGGAGCAATGGACCTGGAAAACCAAGCAACTATCAAAAAGCTTTCTGAGGAATATGGTTCAGAGAATTTGATGGTAGTTTTAGGAATGCCAACTGACGGATTGAAAATAGCGGTGGAAACTCTAACAAAAGGTGATCCAAGTTGGGCAGGGCCATTAGCGGGTGTCTCGTTGGGACTTCCTGTATATCATGTGCTTGAAGAAGAAATTAGGGATTTGATACCTTCTGAAATCTACGAAGAGAAATTGAAGATGATGGAAATAGTTTTAGATTTAGAAAAAATTGAGTCGAATTTATTAGAGATGCGAGCAAGCAACTCTTAA
>AACY01542264 AACY01000000, Glycine reductase selenoprotein A, ORF location: 3_410, TGA position: 76..78, protein sequence
PWPSIAECLEASGREIVFQKTECFVuTSAGAMDLENQATIKKLSEEYGSENLMVVLGMPTDGLKIAVETLTKGDPSWAGPLAGVSLGLPVYHVLEEEIRDLIPSEIYEEKLKMMEIVLDLEKIESNLLEMRASNS

>AACY01202822 AACY01000000, Glycine reductase selenoprotein B, ORF location: 196_759, TGA position: 481..483
ATGCAGAGACTCAGAGGCTATTATTTAGCCCTCGGCTACGGCAATCCTTACCAATGGGCCTCCTACTCGGAAGTCCCCTTCGCAACTCTGACGAAACCGCTGTCTGAATCAAAAATTGGCCTTATCACCACTGCCGCCCCCTATAAAGAGGGAGCTGGAGATCAAGGACCAAGAGCACCATACAACGCGGCCGCGAAATTCTACAAGGTCTATTCAGGAAACACCGATCAAGTCGACTTTCTTGGTATATCCCACGTCGGATACGATAGAAAATATTCGACCGCAGAAGACATAAATTCGTTCTTTCCTCTTGAGGCACTCAAAAGAGCAGAGCGAAAAGGCAGAGTTGGTGAGCTTTCCGCCAGATACTACGGAGCTCCCACCAATCGCAGCCAAGCAACGACCATCAAACAGGACTGTTCCGATTTACTAGATCTCCTCAGGCAAGACGATGTAGACGTAGTTCTTCTGGTACCAAAC__TGA__CCCGTCTGCCACCAGACCGTGAGTCTGGTTGCCCGACACTTGGAAGCTAATAAAATTCCCACCGTGATTGCTGGTTCT
>AACY01202822 AACY01000000, Glycine reductase selenoprotein B, ORF location: 196_759, TGA position: 481..483, protein sequence
MQRLRGYYLALGYGNPYQWASYSEVPFATLTKPLSESKIGLITTAAPYKEGAGDQGPRAPYNAAAKFYKVYSGNTDQVDFLGISHVGYDRKYSTAEDINSFFPLEALKRAERKGRVGELSARYYGAPTNRSQATTIKQDCSDLLDLLRQDDVDVVLLVPNuPVCHQTVSLVARHLEANKIPTVIAGS


>AACY01589336 AACY01000000, AhpD-like, ORF location: 420_22, TGA position: 82..84
ATGTTTGGAAATTCAAATGTTCCCCGATTTGATAGAGAGTTACTCGCAGTTATTACTTCAATTTCTAACGAATGTGAATAC__TGA__ATAAGAGCACATTTATATGATCTCCGGTCGGAGACAGATAATCAAAAATTAGTTGACGAAATTGCTGATAATTGGAAGTTAAGTAGTTTGTCTGAGCAGCAAAAAGCTATCTGTTATTTTGCTGAAAAACTAACTTTAAATCCTGGAAAAGTTAGTAAAAAAGATATACAAAATATTAAAGATTTTGGATATGTTGACAAAGAAATTTCAGAAATAGTCCAAATAATTTCTTACTTTAACTACATAAATAGAGTTGCTGATGGACTTGGGCTTGAGCCTGAAAATTTTATAGATGAAAAAGGGTACAAAAAATAA
>AACY01589336 AACY01000000, AhpD-like, ORF location: 420_22, TGA position: 82..84, protein sequence
MFGNSNVPRFDRELLAVITSISNECEYuIRAHLYDLRSETDNQKLVDEIADNWKLSSLSEQQKAICYFAEKLTLNPGKVSKKDIQNIKDFGYVDKEISEIVQIISYFNYINRVADGLGLEPENFIDEKGYKK

>AACY01076777 AACY01000000, AhpD-like, ORF location: 5491_5138, TGA position: 22..24
ATTTCTAATGAATGTGAATAC__TGA__ATAACTGCACACTTATATGATCTCCGGTCGGAGACAAAAGATCAAAAACTCATAGACGATGTAGCTAATGATTGGAAAAATAGTTCATTATCTGAAAAACATATGGAGTTATGCAAGTTTGCAGAAAAATTAACAATGACACCAGGAAAAATGAATAAAAAAGATATCGAATCACTAAAAGCTTTTGATTTTACTGAATCAGAAATTTCAGAAATAGTCCAAGTTGTCTCTTATTTTAATTACATCAATAGAGTAGCTGATGGCCTAGGGCTAGAACCAGAAGAATTCATTGATAAATTAGGCTATAAAAAAAATATTGATGAATAA
>AACY01076777 AACY01000000, AhpD-like, ORF location: 5491_5138, TGA position: 22..24, protein sequence
ISNECEYuITAHLYDLRSETKDQKLIDDVANDWKNSSLSEKHMELCKFAEKLTMTPGKMNKKDIESLKAFDFTESEISEIVQVVSYFNYINRVADGLGLEPEEFIDKLGYKKNIDE

>AACY01507241 AACY01000000, AhpD-like, ORF location: 390_25, TGA position: 43..45
ATGATCGCTGTTGTAGTTTCAAACATCAACCAATGCCATTAC__TGA__ATAATTCACCACGGAGCGGGACTTCGTAAAATTACAAATGATGATGAGTTTGTTAAACAATTTGTCAGGGATTACAGGACATCACCAATATCAGACCAGGATAAAAAAATGTTGGCTTATGTGGTAAAGCTCTCTTTAGAACCATGGAATATGGAAGAAGCTGACGTACAAGAATTAAGGGATGCTGGTATCAGTAATGCCGGTATACTGGACATTGTGCATGTTACTGGCTATTACGCTTATGTAAACCGCCTTGCAGATGGTCTGGGTGTGGAGTTGGAAGCATTCTGGAAAGAAAACATAACTGAAAGTACTACCTAA
>AACY01507241 AACY01000000, AhpD-like, ORF location: 390_25, TGA position: 43..45, protein sequence
MIAVVVSNINQCHYuIIHHGAGLRKITNDDEFVKQFVRDYRTSPISDQDKKMLAYVVKLSLEPWNMEEADVQELRDAGISNAGILDIVHVTGYYAYVNRLADGLGVELEAFWKENITESTT

>AACY01151135 AACY01000000, AhpD-like, ORF location: 817_413, TGA position: 73..75
AATTCAAAATTGACTAGGTTTGACAGAGAGTTGCTAGCTGTAGTAACTTCTATTTCCAATGAATGTGAATAC__TGA__ATAACTGCACACCTATATGATCTCCGGTCGGAGACAGAAGATCAAAAACTCATAGATGAAGTAGCTAATGATTGGAAAAATAGTTCATTATCTGAGAAACATATGGAGTTATGCAAGTTTGCAGAAAAATTAACAATGACACCAGGAAAAATGAATAAAAAAGATATCGAATCACTAAAAGCTTTTGATTTTACTGAATCAGAAATTTCAGAAATAGTTCAAGTTGTCTCTTATTTTAATTACATCAATAGAGTAGCTGATGGCCTAGGGCTAGAATCAGAAGAATTCATTGATAAATTAGGCTATAAAAAAAATATTGATGAATAA
>AACY01151135 AACY01000000, AhpD-like, ORF location: 817_413, TGA position: 73..75, protein sequence
NSKLTRFDRELLAVVTSISNECEYuITAHLYDLRSETEDQKLIDEVANDWKNSSLSEKHMELCKFAEKLTMTPGKMNKKDIESLKAFDFTESEISEIVQVVSYFNYINRVADGLGLESEEFIDKLGYKKNIDE

>AACY01092326 AACY01000000, AhpD-like, ORF location: 636_295, TGA position: 22..24
ATGTCGAATGAGTGTGAATAT__TGA__ATAAGAGCACATTTATTTGATCTCCGGTCGGAGACAACAAATCAAAAGTTAGTTGATGAAATCGCGGATGATTGGAGTACAAGTTCATTAACAAAAACTCAAATGGCAATGTGTAACTTTGCAAAAAAACTTACAGAAACACCAAGTAAAGTTAATGAAAATGATATTCAAACTTTACGAGATCTGGATTTGACTGACAAAGATATATCTCAAATTGTTCAAATAATTGCTTATTTTAACTATATAAATAGGGTTGCAGATGGTTTAGGACTTGAACCTGAAAATTTTATTGATAAAAAAGGGTATAAATCGAAATAA
>AACY01092326 AACY01000000, AhpD-like, ORF location: 636_295, TGA position: 22..24, protein sequence
MSNECEYuIRAHLFDLRSETTNQKLVDEIADDWSTSSLTKTQMAMCNFAKKLTETPSKVNENDIQTLRDLDLTDKDISQIVQIIAYFNYINRVADGLGLEPENFIDKKGYKSK

>AACY01418594 AACY01000000, AhpD-like, ORF location: 57_401, TGA position: 28..30
GTGTCCTCGATCAATCAATGCCATTAC__TGA__ATGGTTCATCACGGAGCGGGACTCCGTCAGATCACCAGGGATGGCGAATTCGTGAAAAAATTCATAGAGGATTACCAATCTTTTTCACTCAGTTTTAGGGAAAGAGCGATGCTCGACTATGCTGCCAAACTGACCCGGGAGCCCTGGAACATGGTGGAGGATGATGTGAAAGCACTGAAGAGGGAGGGATTCACCGATGTGGGCATCCTTCATGTGAACCAGGTAGCAGGATATTATGCCTACGTCAACCGTTTGGCGGATGGACTCGGAGTGGAACTCGAAAGCTTCTGGGAAAACGAGGAACCGGTTTTGTAA
>AACY01418594 AACY01000000, AhpD-like, ORF location: 57_401, TGA position: 28..30, protein sequence
VSSINQCHYuMVHHGAGLRQITRDGEFVKKFIEDYQSFSLSFRERAMLDYAAKLTREPWNMVEDDVKALKREGFTDVGILHVNQVAGYYAYVNRLADGLGVELESFWENEEPVL

>AACY01742486 AACY01000000, AhpD-like, ORF location: 544_888, TGA position: 82..84
ATGTTTGGTAAATCAAATATTTCTCGGTTCGATAGTGAATTGTTAGCTGTCGTTACCTCTATTTCTAATGAATGTGAATAT__TGA__ATAAGGGCACATTTGTACGATCTTCGGTCGGAGACAGATAATCAAAAATTAGTAGATGAAATAGCAGAAGACTGGACTACAAGCTCTATCTCACCAATTCAAATGGCAATGTGTGAGTTTGCAAAGAAATTGACAGAAAATCCAAATAAAGTAAATCAAAAAGATATTGATTTATTGAGGTCTTACGATTTATCAGATAAAGATATTTCACAAATTGTACAAATCATTGCATATTTTAACTATATAAATAGAGTCGCA
>AACY01742486 AACY01000000, AhpD-like, ORF location: 544_888, TGA position: 82..84, protein sequence
MFGKSNISRFDSELLAVVTSISNECEYuIRAHLYDLRSETDNQKLVDEIAEDWTTSSISPIQMAMCEFAKKLTENPNKVNQKDIDLLRSYDLSDKDISQIVQIIAYFNYINRVA

>AACY01062005 AACY01000000, AhpD-like, ORF location: 4587_4988, TGA position: 82..84
ATGTTTGGTAATTCAAATATTTCGAGGTTCGATAGTGAATTATTAGCTGTCGTTACTTCTATTTCAAACGAATGTGAATAT__TGA__ATAAGGGCACATTTGTATGATCTTCGGTCGGAGACAGATAATCAAAAATTAGTAGATGAAATAGCAGAGGATTGGACCACAAGCTCTATCTCACCAATACAAATGGCAATGTGTGAATTTGCGAAAAAATTAACGGAAAATCCAAATAAAGTTAATGAAAAAGATATTGAATTATTGAGGAGTTACGATTTATCAGATAAAGATATTTCACAAATCGTACAAATTATTGCATATTTTAATTATATAAATAGAGTCGCAGATGGACTTGGATTAGAACCAGAAGAATTCATAGATAAAAAAGGTTATAAAAACAAATAA
>AACY01062005 AACY01000000, AhpD-like, ORF location: 4587_4988, TGA position: 82..84, protein sequence
MFGNSNISRFDSELLAVVTSISNECEYuIRAHLYDLRSETDNQKLVDEIAEDWTTSSISPIQMAMCEFAKKLTENPNKVNEKDIELLRSYDLSDKDISQIVQIIAYFNYINRVADGLGLEPEEFIDKKGYKNK

>AACY01228276 AACY01000000, AhpD-like, ORF location: 286_2, TGA position: 82..84
ATGTTTGGAAATTCAAATGTTTCCCGATTTGATAGAGAGCTACTCGCAGTTATTACTTCAATTTCTAACGAATGTGAATAC__TGA__ATAAGAGCACATTTATATGATCTCCGGTCGGAGACAGATAATCAAAAATTAGTTGACGAAATTGCTGATAATTGGAAGTTAAGTAGTTTGTCTGAGCAGCAAAAAGCTATCTGTTATCTTGCTGAAAAACTAACTTTAAATCCTGGAAAAGTTAGTAAAAAAGATATACAAAATATTAAAGATTTTGGATATGTTGACAAA
>AACY01228276 AACY01000000, AhpD-like, ORF location: 286_2, TGA position: 82..84, protein sequence
MFGNSNVSRFDRELLAVITSISNECEYuIRAHLYDLRSETDNQKLVDEIADNWKLSSLSEQQKAICYLAEKLTLNPGKVSKKDIQNIKDFGYVDK

>AACY01532951 AACY01000000, AhpD-like, ORF location: 184_537, TGA position: 43..45
ATGATCGCTGTTGTAGTTTCAAGCATAAACCAATGCAATTAC__TGA__ATAATTCACCACGAAGCGGGACTTCGTAAAATCAAAAATGATGATGATTTTGTCGAACAATTTTTAAAGGATTACAAAAATTCACATATATCAGGCCAGAATAAAATAATGCTAGATTATGCCGCAAAACTCTCTCTAGAACCGTGGAATATGGATGAATCTGACGTACAGCAATTACGGGATGCTGGTTTCAGTAATGCCGGTATACTAGACATAGTGCATGTTACTGGCTATTATGCCTATGTAAATCGTCTTGCAGATGGCCTGGGTGTAAATTTGGAAGAGTTCTGGAAAGAAAAAAATAAATGA
>AACY01532951 AACY01000000, AhpD-like, ORF location: 184_537, TGA position: 43..45, protein sequence
MIAVVVSSINQCNYuIIHHEAGLRKIKNDDDFVEQFLKDYKNSHISGQNKIMLDYAAKLSLEPWNMDESDVQQLRDAGFSNAGILDIVHVTGYYAYVNRLADGLGVNLEEFWKEKNK

>AACY01100689 AACY01000000, AhpD-like, ORF location: 1122_793, TGA position: 28..30
GTGAGCCTTGAAAACGAGTGTCATTAC__TGA__ATAAAGCATCATCGGCGTGGTCTGCGCCGGCTACTGAAAGACGATGCCCTACTCGCGGCAGTAGAGCAGGACTGGCGGTCTGCTCCGCTCAGCGAAAAAAGAAAAGCAATGCTGATCTATGCGACGAAACTCACTCATACTCCTTCACAAATGACGTCTAGCGATGTTGACCAGTTGCGTGCAGTGGAATTCACTGACCGAGACGTCCTGGACATAGCTGAAGTCACCGCCTACTACGCCTACGCCAACCGAATAGCTGACGGCTTGGGAGTGCCTTCAGAAACTTGGATTGATGATTGA
>AACY01100689 AACY01000000, AhpD-like, ORF location: 1122_793, TGA position: 28..30, protein sequence
VSLENECHYuIKHHRRGLRRLLKDDALLAAVEQDWRSAPLSEKRKAMLIYATKLTHTPSQMTSSDVDQLRAVEFTDRDVLDIAEVTAYYAYANRIADGLGVPSETWIDD

>AACY01011403 AACY01000000, AhpD-like, ORF location: 1268_1615, TGA position: 43..45
ATGATTGCTGTAGTTGTTTCTGCAATTAATCAATGCCATTAC__TGA__ATTGTGCATCATGGGGAGGGTCTCCTTAAACTAACAAAAGATGAATCGCTCGTTAATCAATTAAAAACAGATTATACTTTAGCTAATATTTCAAATAAACAAATGGTTATGCTTAATTACGCCGCAAAGCTGACTGAAAGACCTGCTGACATATTTAAGCGCGATATTGAGCAACTTAGAGAAGTTGGATTTAAAGACAGATCTATTTTAGATATAAATCAAATTGTAGCATACTATGCATTTGTTAATCGAATTGCTGATGGACTTGGGGTTGATCTGGAAGAATTTTGGAATAAAAAATAA
>AACY01011403 AACY01000000, AhpD-like, ORF location: 1268_1615, TGA position: 43..45, protein sequence
MIAVVVSAINQCHYuIVHHGEGLLKLTKDESLVNQLKTDYTLANISNKQMVMLNYAAKLTERPADIFKRDIEQLREVGFKDRSILDINQIVAYYAFVNRIADGLGVDLEEFWNKK

>AACY01015596 AACY01000000, AhpD-like, ORF location: 691_951, TGA position: 82..84
ATGTGGGGAGATTCAAAATTATCAAGATTTGATAGAGAGCTTCTTGCAGTTGTTACATCAATAACAAATGAGTGTGAATAC__TGA__ATTCGAGCTCATCTATATGATCTCCGGTCGGAGACAAATGATCAAGAACTAGTTGACCAGATTGTAGAGGACTGGAGAAGTAGCAGACTCAGCGCTGAACAAATTACATTATGCAAGTTCGCTGAAAAACTTACTAAAAAACCTGGAAGTATTGATGAAAAAGACTTTACGAATTAA
>AACY01015596 AACY01000000, AhpD-like, ORF location: 691_951, TGA position: 82..84, protein sequence
MWGDSKLSRFDRELLAVVTSITNECEYuIRAHLYDLRSETNDQELVDQIVEDWRSSRLSAEQITLCKFAEKLTKKPGSIDEKDFTN

>AACY01745861 AACY01000000, AhpD-like, ORF location: 400_32, TGA position: 43..45
ATGATTGCTGTTGTAGTTTCAAGCATCAACCAATGCAATTAC__TGA__ATAATTCACCACGAAGCGGGACTTCGTAAAATCAAAAATGATGATGATTTTGTCAAACAATTTGTAAAGTATTACAAAAATTCACATATATCAGACCAGGATAAAATAATGCTAGATTATGCCGCAAAACTCTCTCTAGAACCTTGGAATATGGATGAATCTGATGTACAGCAATTACGGAATGCTGGTTTCAGTAATACCGGTATATTAGACATTGCTCATGTTACTGGCTATTACGCCTATGTAAACCGTCTTGCAGATGGCCTAGGTGTAGATTTAGAAGAGTTCTGGAAAGAAAAACTAAATGACGGCATTTCAGAATGA
>AACY01745861 AACY01000000, AhpD-like, ORF location: 400_32, TGA position: 43..45, protein sequence
MIAVVVSSINQCNYuIIHHEAGLRKIKNDDDFVKQFVKYYKNSHISDQDKIMLDYAAKLSLEPWNMDESDVQQLRNAGFSNTGILDIAHVTGYYAYVNRLADGLGVDLEEFWKEKLNDGISE

>AACY01249121 AACY01000000, AhpD-like, ORF location: 212_1, TGA position: 22..24
ATGTCGAATGAGTGTGAATAT__TGA__ATAAGAGCACATTTATTTGATCTCCGGTCGGAGACAACAAATCAAAAGTTAGTTGATGAAATCGCGGATGATTGGAGTACAAGTTCATTAACAAAAACTCAAATGGCAATGTGTAACTTTGCAAAAAAATTAACAGAAACACCAAGTAAAGTTAATGAAAATGATATTCAAACTTTACGAGATCTG
>AACY01249121 AACY01000000, AhpD-like, ORF location: 212_1, TGA position: 22..24, protein sequence
MSNECEYuIRAHLFDLRSETTNQKLVDEIADDWSTSSLTKTQMAMCNFAKKLTETPSKVNENDIQTLRDL

>AACY01452768 AACY01000000, AhpD-like, ORF location: 457_110, TGA position: 31..33
GTGGTTTCCTCGATCAATCAATGCCATTAC__TGA__ATGGTGCATCACGGAGCGGGACTCCGCCAGATCACCAGGGATGGGGAATTTGTGAAAAAATTCATAGAGGATTACCAGTCTGTTTCACTCAGTTTAAGGGAAAGAGCGATGCTCGACTATGCTGCCAAACTGACCCGGGAGCCTTGGAACATGGTGGAGGATGATGTGAAAGCATTGAAGAGGGAGGGATTCACCGATGTGGGCATCCTTCATGTGAACCAGGTGGCAGGATATTATGCCTTCGTCAACCGTTTGGCGGATGGACTCGGAGTGGAACTCGAAAGCTTCTGGGAAAACGAGGAACCGATTTTGTGA
>AACY01452768 AACY01000000, AhpD-like, ORF location: 457_110, TGA position: 31..33, protein sequence
VVSSINQCHYuMVHHGAGLRQITRDGEFVKKFIEDYQSVSLSLRERAMLDYAAKLTREPWNMVEDDVKALKREGFTDVGILHVNQVAGYYAFVNRLADGLGVELESFWENEEPIL

>AACY01466159 AACY01000000, AhpD-like, ORF location: 313_2, TGA position: 85..87
GTGCATGCGGGAAACTCTACCCTTGGAAAAAGAAGGGAAGAACTAATTTCCTATTACGTAGCTACTATTGGTGGTTGCTATGGT__TGA__ACTCTCAATCATGGCCAAAATTTCCGTGATGAAAGTGGCGATGAAGTAAGTTTAAAAGATGTTGCTGGAGTTGTTATGGATAGAGACAACTCTTCGGTTTTGGATGATTCGGATAAGGCGATGCTTGTTTTTGCAGAAAAACTCACTTTTGATCATCATTCAATGTCTGAAGATGACCTTAATAAATTAAGAAATACTGGTTTTAGTGATGAGAACATCTTAGAT
>AACY01466159 AACY01000000, AhpD-like, ORF location: 313_2, TGA position: 85..87, protein sequence
VHAGNSTLGKRREELISYYVATIGGCYGuTLNHGQNFRDESGDEVSLKDVAGVVMDRDNSSVLDDSDKAMLVFAEKLTFDHHSMSEDDLNKLRNTGFSDENILD

>AACY01460057 AACY01000000, AhpD-like, ORF location: 436_68, TGA position: 43..45
ATGATCGCTGTTGTAGTTTCAAGCATCAACCAATGCAATTAC__TGA__ATAATTCACCACGGAGCGGGACTCCGTAAAATCAAAAATGATGATGATTTTGTCAAACAATTTGTAAAGGATTACAAAAATTCACATATATCAGACCAAGATAAAATAATGCTAGATTATGCTGCAAAACTCTCTCTAGAACCGTGGAATATGGATGAATCTGATGTACAGCAATTACGGGATGCTGGTTTCAGTAATACCGGTATACTAGACATTGCTCATGTTACTGGCTATTACGCCTATGTAAACCGTCTTGCAGATGGCCTAGGTGTAGATTTAGAAGATTTCTGGAAGAAAAAACTAAATGAAGGCACTTCAGAATGA
>AACY01460057 AACY01000000, AhpD-like, ORF location: 436_68, TGA position: 43..45, protein sequence
MIAVVVSSINQCNYuIIHHGAGLRKIKNDDDFVKQFVKDYKNSHISDQDKIMLDYAAKLSLEPWNMDESDVQQLRDAGFSNTGILDIAHVTGYYAYVNRLADGLGVDLEDFWKKKLNEGTSE

>AACY01655549 AACY01000000, AhpD-like, ORF location: 151_2, TGA position: 82..84
ATGGCAGGGACCCGCAATCTTCGCAAAGTAGAGCGTGAACTCATCGCACTGGTAGTCAGCCTTGAGAACGAATGTCACTAT__TGA__ATAGTGCACCATCGGCGCGGTCTGCGTCGTCTGCTGAAAGATGACTCATTATTAGAAGCCATTGAG
>AACY01655549 AACY01000000, AhpD-like, ORF location: 151_2, TGA position: 82..84, protein sequence
MAGTRNLRKVERELIALVVSLENECHYuIVHHRRGLRRLLKDDSLLEAIE

>AACY01589635 AACY01000000, AhpD-like, ORF location: 251_589, TGA position: 43..45
ATGCTTGCTGTCTTAGTATCTGTAAGAAACGGATGTGTCTAT__TGA__ATTCGTGCTCATGCTTACGACCTCCGTGCTGAGGTTGATAAAGATTATAAAGAATTGACTCATATTGAATATGATTTGTTGGTTCATCTGATTGCAAAGAACTGGAAGAAGGCAAATCTTTCCGAACAGCATCAAGCCTTATGTCATTTTGCAGAAAAGGTCTCAGAGGACCCAAAGCAGATGAAATTTGAAGATCTATCTTTATTAAAACATACTGTTTACAGTGATCGTGCAATTCATGAGGCAGTACAAATCATAGGATATTTTAATTATATCAACCGTATTGCTGATTAA
>AACY01589635 AACY01000000, AhpD-like, ORF location: 251_589, TGA position: 43..45, protein sequence
MLAVLVSVRNGCVYuIRAHAYDLRAEVDKDYKELTHIEYDLLVHLIAKNWKKANLSEQHQALCHFAEKVSEDPKQMKFEDLSLLKHTVYSDRAIHEAVQIIGYFNYINRIAD

>AACY01349878 AACY01000000, AhpD-like, ORF location: 853_509, TGA position: 28..30
GTGTCCTCGATCAATCAATGCCATTAC__TGA__ATGGTGCATCACGGAGCGGGACTCCGTCAGATCACCAGGGATGGCGAATTTGTGAAAAAATTTATAGAGGATTACCAGTCTGTTTCACTCAGTTTCAGGGAAAGAGCGATGCTCGACTATGCTGCAAAACTGACCCGGGAGCCCTGGAACATGGTGGAGGACGATGTGAAAGCACTGAAGAAGGAGGGATTCACCGATGTGGGCATCCTTCATGTGAACCAGGTGGCAGGATATTATGCCTACGTCAACCGTTTGGCGGATGGACTCGGAGTGGAACTCGAAAGCTTCTGGGAAAACGAGGAACCGGTTTTGTAA
>AACY01349878 AACY01000000, AhpD-like, ORF location: 853_509, TGA position: 28..30, protein sequence
VSSINQCHYuMVHHGAGLRQITRDGEFVKKFIEDYQSVSLSFRERAMLDYAAKLTREPWNMVEDDVKALKKEGFTDVGILHVNQVAGYYAYVNRLADGLGVELESFWENEEPVL

>AACY01529267 AACY01000000, AhpD-like, ORF location: 483_848, TGA position: 43..45
ATGATCGCTGTTGTAGTTTCTAACGTAAACCAATGCCATTAC__TGA__ATAATTCACCACGGAGCGGGATTCCGTAAAATTACAAATGATGATGAGTTTGTTAAAAAATTAGTCAAAGATTACAAAACTTCATCAATATCAGATCAAGAAAGAATAATGCTGGATTACGCACTAAAACTCACTATGGAACCATGGAATATGGTAAAAGCTGACGTAGAGAAATTACGTGATGCTGGTTTCAGTAATGCTGGTATACTCGACATTGCACATGTAACTAGTTATTACGCATATGTAAACCGCCTTGCAGACGGTCTGGGTGTGGATTTGGAATCATTCTGGGAAGAAAACTTAAGTAATAGCACTAACTAA
>AACY01529267 AACY01000000, AhpD-like, ORF location: 483_848, TGA position: 43..45, protein sequence
MIAVVVSNVNQCHYuIIHHGAGFRKITNDDEFVKKLVKDYKTSSISDQERIMLDYALKLTMEPWNMVKADVEKLRDAGFSNAGILDIAHVTSYYAYVNRLADGLGVDLESFWEENLSNSTN

>AACY01081219 AACY01000000, AhpD-like, ORF location: 937_1347, TGA position: 82..84
ATGTTTGGTAATTCAAAATTGACTAGGTTTGATAGAGAGCTGCTTGCTGTTGTAACTTCTATTTCGAATGAATGTGAGTAC__TGA__ATAACTGCACACCTATATGATCTCCGGTCGGAGACAGAAGATCAAAAACTCATAGATGAAGTAGCTAATGATTGGAAAAATAGTTCATTATCTGAAAAACATATGGAGTTATGCAAGTTTGCAGAAAAATTAACAATGACACCAGGAAAAATGAATAAAAAAGATATCGAGTCACTAAAAGCTTTTGATTTTACTGAATCAGAAATTTCAGAAATAGTCCAAGTTGTCTCTTATTTTAATTACATCAATAGAGTGGCTGATGGCCTAGGGTTAGAACCAGAAGAATTCATTGATAAATTAGGCTATAAAAAAAATATTGATGAATAA
>AACY01081219 AACY01000000, AhpD-like, ORF location: 937_1347, TGA position: 82..84, protein sequence
MFGNSKLTRFDRELLAVVTSISNECEYuITAHLYDLRSETEDQKLIDEVANDWKNSSLSEKHMELCKFAEKLTMTPGKMNKKDIESLKAFDFTESEISEIVQVVSYFNYINRVADGLGLEPEEFIDKLGYKKNIDE

>AACY01779564 AACY01000000, AhpD-like, ORF location: 23_505, TGA position: 106..108
ATGGGTAAGATACTGCAACCCCACTACCAACATCATGACGGATTAAGTCGTGCTCAAGCAGAGATCGTCGCCGGTAGGGTTTCCGCACTCAACGAATGCTTCTTC__TGA__ACCACCGGCCATGCCCGGTTCCTCCGTGAGAGTGGACGTGATACAGATATGACTATAAACCTGAGAGCCCTCGTGGATCCGACGCAGGACAGCGGCGTACCGGGAGGCGCCGCACTCCTTGAGTTCTCCGAAGCTGTGATCGGCCCGGACCGAGAGCGACTCGACGCCGCCCGGGACGTCCTGGCTCTAACGTTAAGTCCAGCCGCAGTCTCAGGAGCAGCCGCTATCGCGGGCAACTTCTCGAAAAATGATAGGATTGCAAACGGTTGCGGGATCCCAGTCGACTCCATCGTAATGAACATCACTGAGGACATCCGAGCCGACCTAGGGTTAAACGATTTTAGATCGGCAATTAACACCTTTAAATATATATAA
>AACY01779564 AACY01000000, AhpD-like, ORF location: 23_505, TGA position: 106..108, protein sequence
MGKILQPHYQHHDGLSRAQAEIVAGRVSALNECFFuTTGHARFLRESGRDTDMTINLRALVDPTQDSGVPGGAALLEFSEAVIGPDRERLDAARDVLALTLSPAAVSGAAAIAGNFSKNDRIANGCGIPVDSIVMNITEDIRADLGLNDFRSAINTFKYI

>AACY01622798 AACY01000000, AhpD-like, ORF location: 180_653, TGA position: 94..96
ATGAATTTTGATCTCCGACACCACAAGGGGCTCAGTCGAGCACAAGTAGAGGTTGTTGCCGGGAAGGTCTCAGCTCTCAATGAATGCTTTTAT__TGA__ACTAGCTCTCACGCCCGGTTCCTCCGTGAGAGTGGACGAGTGGAAAACTTAGAAATAAACCTCAAGGGGTTGGTGGACTCTAGTCAAGACATAGGGGTACCTGGAGGAGAGCAACTTCTCGAATTCTCTGAAGCGCTTATTGGTAACGATACCAAAAGGTTGAATAATGCGAGGTCTGATCTTGAGAAGCAATTAGGACCAGATGCAATTCCGGCAGCTTCTGCGATTGCAGCTAATTTTTCTAAAAATGATAGAATAGCCAACGGCTGTGGAATTCCTGTGGATGATATTATGTTGAAGGCAACAACAGATATACGAGAGGAGCTGAATTTAGACTCCTTTAGATCTGCCGCCAACACTTTTAGGCATTTGTCATAA
>AACY01622798 AACY01000000, AhpD-like, ORF location: 180_653, TGA position: 94..96, protein sequence
MNFDLRHHKGLSRAQVEVVAGKVSALNECFYuTSSHARFLRESGRVENLEINLKGLVDSSQDIGVPGGEQLLEFSEALIGNDTKRLNNARSDLEKQLGPDAIPAASAIAANFSKNDRIANGCGIPVDDIMLKATTDIREELNLDSFRSAANTFRHLS

>AACY01249405 AACY01000000, AhpD-like, ORF location: 392_1, TGA position: 82..84
ATGGTTTGGAAGGGCCCATTGACTAGGCCACAAGCTGAGCTACTAGCCGCTCGGGTCTCGTCCGCTAATGAATGTTTTTAT__TGA__ACTACTTCACATGTTCTACTGCTTCGTGAAAGCAGCAAAGCAATATCACAAGAGGTCAATTTAGAATCCACTGTTTCCGGAGAAGAGGCAGACCTGATTCCAGCTGGCGCCGAGCTAGTTGAATTTGGGGAAGCGTTATCGCTTGGCTCAGATAATCTAGAACAGGCGAGAGAAAAACTAAGAACAAAGCTAAGTAACTCGGCATTCATTGAGGCTGCGTCCATAGCAGCAATCTTTAACGGCTTAGTAAGGACGGCAGATTCTAGCGGAATCCCACTAGATGACTCTACAAAGGCTGCCTCCGAA
>AACY01249405 AACY01000000, AhpD-like, ORF location: 392_1, TGA position: 82..84, protein sequence
MVWKGPLTRPQAELLAARVSSANECFYuTTSHVLLLRESSKAISQEVNLESTVSGEEADLIPAGAELVEFGEALSLGSDNLEQAREKLRTKLSNSAFIEAASIAAIFNGLVRTADSSGIPLDDSTKAASE

>AACY01020909 AACY01000000, AhpD-like, ORF location: 1160_1522, TGA position: 82..84
ATGGTTTGGACAGGTCCATTGACTAGGCCACAAGCTGAGCTACTAGCCGCTCGGGTCTCGTCCGCTAATGAATGTTTTTAT__TGA__ACTACTTCACATGTTCTACTGCTTCGTGAAAGCAGCAAAGCCATATCACAAGAGGTCAGTTTAGAATCCACTGTTTCCGGAGAAGAAGCAGACCTGATTCCATCTGGCGCCGAGCTAGTTGAATTTGGTGAAGCCTTATCTCTTGGCTCAGATAATTTAGAACAGGCGAGAGAAAAACTAAGAACAAAGCTAAGTAACTCAGCATTCATTGAGGCTGCGTCCATAGCGGCAATCTTTAACGGCTTAGTAAGGACGGCAGACTCTAGCGGAATACACTAG
>AACY01020909 AACY01000000, AhpD-like, ORF location: 1160_1522, TGA position: 82..84, protein sequence
MVWTGPLTRPQAELLAARVSSANECFYuTTSHVLLLRESSKAISQEVSLESTVSGEEADLIPSGAELVEFGEALSLGSDNLEQAREKLRTKLSNSAFIEAASIAAIFNGLVRTADSSGIH


>AACY01038965 AACY01000000, Arsenate reductase, ORF location: 1360_1719, TGA position: 34..36
ATGTCTAAATATACATTGTACCATAATCCTAGA__TGA__GGTAAGAGTAGAGGAGTCGTGTCGCTTCTTAATGAATATAAAATAAACTACACGTTGGTTGAATATCTAAAAAACCCATTAGATGTAGATGATGTTTTGTTATTATCGAAAAAATTAGGTTTGGCTCCAGGAGAATTTGTGAGAAAAAATGAAAAAGAATTTAAAGAAAACGACTTAGATGCAATCATCCATGATCATAATAAAATGGCTGTTTCCATATCTAAATTTCCAAAGGTTATGGAACGTCCTATTCTTGTTAAGGGAAAGAAGGCAGTCATAGGGAGACCACCTGAAAATATCTTAAAACTGATTAAAGAAAAATGA
>AACY01038965 AACY01000000, Arsenate reductase, ORF location: 1360_1719, TGA position: 34..36, protein sequence
MSKYTLYHNPRuGKSRGVVSLLNEYKINYTLVEYLKNPLDVDDVLLLSKKLGLAPGEFVRKNEKEFKENDLDAIIHDHNKMAVSISKFPKVMERPILVKGKKAVIGRPPENILKLIKEK

>AACY01016503 AACY01000000, Arsenate reductase, ORF location: 265_2, TGA position: 34..36
ATGGATAAATATATTATTTATCATAATTCGAGA__TGA__GGTAAAAGTAGATCTGCTTTGCAGTTGCTGCGTGACAGCAATATTGAACCTCAAATAATAGACTATATTAAAAATCCTCCCTCGATAGCCGAATTGAAAAGGATTTCTAGATTATTAGGGCTAGATCCATCGAAATGGATACGTAAAACGGAAAAAGACTATAAAAATAATAATCTAAAGGACATAAAAGATAGTGAGAAAATATTTTCTTTAATGAGTAAATACCCA
>AACY01016503 AACY01000000, Arsenate reductase, ORF location: 265_2, TGA position: 34..36, protein sequence
MDKYIIYHNSRuGKSRSALQLLRDSNIEPQIIDYIKNPPSIAELKRISRLLGLDPSKWIRKTEKDYKNNNLKDIKDSEKIFSLMSKYP

>AACY01022823 AACY01000000, Arsenate reductase, ORF location: 916_575, TGA position: 25..27
ATGACTGTATATCACAACAACAGA__TGA__GGTAAAAGTAGGAAGGTCCTACAATTATTGCGTGACAATAATATAAATTTTACAATTATTGAATATTTAAAAGAACCTATTAGTCATAATGAATTGCATAATATATGTCAAATATTGGCAATCACGCCAATTGAGCTAGTGCGAACAAACGATAAATATTTTAAAACTCTAAATGTTAATATAAGCAGTATGAATAGTGATGAAATTTTGGAATTATTAGTTAATCATCCAAAAATACTGGAAAGGCCTATAATTGTTAAAAATAACGATGCGGTGATAGGCAGACCCCCAGAAAACGTTGAAAAGCTCTTTTAG
>AACY01022823 AACY01000000, Arsenate reductase, ORF location: 916_575, TGA position: 25..27, protein sequence
MTVYHNNRuGKSRKVLQLLRDNNINFTIIEYLKEPISHNELHNICQILAITPIELVRTNDKYFKTLNVNISSMNSDEILELLVNHPKILERPIIVKNNDAVIGRPPENVEKLF

>AACY01601421 AACY01000000, Arsenate reductase, ORF location: 283_636, TGA position: 34..36
ATGTCTGATAAAATTTTATATCACAATCCTAGA__TGA__GGTAAAAGTCGTGAAGCCGTGTTGCTTTTAGAACAAATGAATATTGAATTTGAGATTATTGAATATTTAAAAACCCCACCAAACAAAAACGACATTATTGATATAGCTAAAAAACTTGGGAAAAGACCGAAAAATTTTTTAAGAGTAAAAGAAAAAGATTTTAAACAGCACGATATTAAGTTGTATCTTGAAGATGACAATAAAATAGCTGAGTTTATTGAAAAATTCCCTAAAATAATGGAGCGGCCAATTTTTATTAATGGAGAGCGGGCAATAATAGGGAGGCCACCTGAAAAAGTTTTATTATTACTAAAATAA
>AACY01601421 AACY01000000, Arsenate reductase, ORF location: 283_636, TGA position: 34..36, protein sequence
MSDKILYHNPRuGKSREAVLLLEQMNIEFEIIEYLKTPPNKNDIIDIAKKLGKRPKNFLRVKEKDFKQHDIKLYLEDDNKIAEFIEKFPKIMERPIFINGERAIIGRPPEKVLLLLK

>AACY01109780 AACY01000000, Arsenate reductase, ORF location: 366_19, TGA position: 25..27
ATGGTCTTGTATCATAATTCGAGG__TGA__GGAAAAAGTCGAGGAGCCGTGTCGCTCCTAAAAGAGAAAAATATTGATTTTATTATTATTGAATATTTAAAAACACCATTAACAGAAGGTGAGATTATTTTACTTTCTCAAAAATTAGGCAAGTCCCCTGCAGAATTTGTTCGTCGCTCAGAACGAGATTTTAAAGATAATCAATTACATCGGTTTCTAGATGACGATAAAAAGATGGCTGAATGCATGGTAAGGTTTCCTAAAATCATGGAAAGGCCTATTTTTGTCAATGGCGATCGAGCAGTGATCGGTCGTCCTCCTGAAGATATCTTATTATTGCTAGCCCGGTAA
>AACY01109780 AACY01000000, Arsenate reductase, ORF location: 366_19, TGA position: 25..27, protein sequence
MVLYHNSRuGKSRGAVSLLKEKNIDFIIIEYLKTPLTEGEIILLSQKLGKSPAEFVRRSERDFKDNQLHRFLDDDKKMAECMVRFPKIMERPIFVNGDRAVIGRPPEDILLLLAR

>AACY01022825 AACY01000000, Arsenate reductase, ORF location: 551_210, TGA position: 25..27
ATGACAGTATATCATAACAACAGA__TGA__GGTAAAAGTAGGAAGGTCCTACAATTATTGCGTGACAATAATATAAATTTTACAGTTATTGAATATTTAAAAGAACCTATTAATCATGATGAATTGCATAATATATGTCAAATATTAGGTATCAGGCCAATTCAATTAGTCCGGACAAATGATAAATATTTTAAGGGTCTAAATGTTAATATAAACAGTATGAATAATGATGAAATTTTAGAATTATTAGTTAATCATCCAAAAATACTGGAAAGGCCTATAATTGTTAAAAATAATGATGCAGTGATAGGTAGGCCCCCAGAAAACGTTGAAAAGCTCTTTTAG
>AACY01022825 AACY01000000, Arsenate reductase, ORF location: 551_210, TGA position: 25..27, protein sequence
MTVYHNNRuGKSRKVLQLLRDNNINFTVIEYLKEPINHDELHNICQILGIRPIQLVRTNDKYFKGLNVNINSMNNDEILELLVNHPKILERPIIVKNNDAVIGRPPENVEKLF

>AACY01238341 AACY01000000, Arsenate reductase, ORF location: 48_404, TGA position: 34..36
ATGGCAAATGTAACGATCTATCATAACCCTCAT__TGA__GGTTCTTCTCGAAATGCCTTGGCGGTCGCCGAGGAAATGGGAGTAGAACATGATGTCGTCCTTTACATAAAAGAGCCACCGGATGAAAAAACCCTTCGAGCTATTGCTGAAGGACTAGAGGACCCGGTAGAAGACCTTGTCAGAAAAGACTCGAAGTTCAAAAAACTGGAATTAAACCCAGACGACTATGTTGGCAATTTGGAAAATGTTGTCGAAATCCTAGTGAAGCATAAGCAACTCCTCCAACGGCCAGTAGTTGTGAAAGGAAAGAAAGCAATCATTGGCCGGCCCAAAGACCGCATAGCAATATTTTTATCCTAG
>AACY01238341 AACY01000000, Arsenate reductase, ORF location: 48_404, TGA position: 34..36, protein sequence
MANVTIYHNPHuGSSRNALAVAEEMGVEHDVVLYIKEPPDEKTLRAIAEGLEDPVEDLVRKDSKFKKLELNPDDYVGNLENVVEILVKHKQLLQRPVVVKGKKAIIGRPKDRIAIFLS

>AACY01521729 AACY01000000, Arsenate reductase, ORF location: 726_953, TGA position: 25..27
ATGGTCTTGTATCATAACTCAAGG__TGA__GGAAAAAGTCGAGGAGCCGTGTCGCTTCTAAAAGAGAAAAATATTGATTTTATTATTATTGAATATTTAAAAACACCATTAACAGAAGATGAGATTATTTTACTTTCTCAAAAATTAGGCAAGTCCCCTGCAGAATTTGTTCGTCGCTCAGAACGAGATTTTAAAGATAAATCATTACATCGGTTTTTAGATGATGATTAA
>AACY01521729 AACY01000000, Arsenate reductase, ORF location: 726_953, TGA position: 25..27, protein sequence
MVLYHNSRuGKSRGAVSLLKEKNIDFIIIEYLKTPLTEDEIILLSQKLGKSPAEFVRRSERDFKDKSLHRFLDDD

>AACY01404476 AACY01000000, Arsenate reductase, ORF location: 754_939, TGA position: 34..36
ATGTCTGAATTGATTTTGTATCATAACCCTCGG__TGA__GGGAAAAGTCGAATAGCCGTGTCGCTATTAAATGAAAAAAAAATTAATTTCATAATCATTGAATATTTGAAAACACCATTGTCAAAGACAGAAATTTTAAGCTTATCTGAAAAACTTGGTAGGCCAATAAGTCAATTTGTAAGAAAA
>AACY01404476 AACY01000000, Arsenate reductase, ORF location: 754_939, TGA position: 34..36, protein sequence
MSELILYHNPRuGKSRIAVSLLNEKKINFIIIEYLKTPLSKTEILSLSEKLGRPISQFVRK

>AACY01022821 AACY01000000, Arsenate reductase, ORF location: 179_1, TGA position: 25..27
ATGACCGTATATCACAACAACAGG__TGA__GGTAAAAGTAGGAAGGTCCTACAATTATTGCGTGACAATAATATAAATTTTACAGTTATTGAATATTTAAAAGAACCTATTAGTCATAATGAATTGCATAATATATGTCAAATATTGGCAATCAACCCAATTGAATTAGTGCGAACAAAC
>AACY01022821 AACY01000000, Arsenate reductase, ORF location: 179_1, TGA position: 25..27, protein sequence
MTVYHNNRuGKSRKVLQLLRDNNINFTVIEYLKEPISHNELHNICQILAINPIELVRTN

>AACY01038366 AACY01000000, Arsenate reductase, ORF location: 924_1280, TGA position: 34..36
ATGCCTAAAGTCACTATCTTCCACAACCCACAT__TGA__GGCTCGTCCAAGAACGCCTTGGCGGTCGCCGAGCAAGAGAATGTTGAAGTGGAAGTGGTTCTCTACATGAAGAATCCTCCCGACCAAGCAACACTGGAACACATAGTGTCGGTACTTGAGGATCCAGTTGAAGATCTGGTCCGTAAGGATTCAAAATTTAAAGAACTAGGGCTCAACCCGGACGATTACGTCGGGAATCCAGATGCCGTCGTACAGCTATTGACCGAGCGCAAGGCGCTAATGCAGCGACCGGTTCTCGTCACAGATAAAAAAGCGATCATCGGTCGGCCGAAAGATCGCATTGCTGGCTTTCTCGTCTAG
>AACY01038366 AACY01000000, Arsenate reductase, ORF location: 924_1280, TGA position: 34..36, protein sequence
MPKVTIFHNPHuGSSKNALAVAEQENVEVEVVLYMKNPPDQATLEHIVSVLEDPVEDLVRKDSKFKELGLNPDDYVGNPDAVVQLLTERKALMQRPVLVTDKKAIIGRPKDRIAGFLV

>AACY01551167 AACY01000000, Arsenate reductase, ORF location: 430_783, TGA position: 34..36
ATGAGAAAATACGTTTTATATCACAATCCAAGA__TGA__GGTAAAAGCCGAGGAGCCGTGTTGCTCTTAAATGAAAGAAATATTACTTTCGATGTAATTGAATATTTAAAAAATCCTTTAACCAAAGAAGAGGTGTTAATCCTCGCGGAAAAGCTTGGGATGCATCCAGGAGAGTTTGTTCGGAAAAAAGAGAAAGAGTTCGTAGAAAATAAACTTTATAGATTATTAGATAAAAAAAGCGAGCTTGCAGAGGCAATATCTAAGTTCCCCAAGATAATGGAAAGACCTATTTTAGTTTCAAGCGATAAAGCTATAATTGGTCGCCCACCAGAAAAACTACTTGAATTAATTTCATGA
>AACY01551167 AACY01000000, Arsenate reductase, ORF location: 430_783, TGA position: 34..36, protein sequence
MRKYVLYHNPRuGKSRGAVLLLNERNITFDVIEYLKNPLTKEEVLILAEKLGMHPGEFVRKKEKEFVENKLYRLLDKKSELAEAISKFPKIMERPILVSSDKAIIGRPPEKLLELIS

>AACY01495759 AACY01000000, Arsenate reductase, ORF location: 485_838, TGA position: 34..36
ATGCCTGATTTGGTCTTATATCATAACCCTAGA__TGA__GGAAAAAGTCGCGGAGCCGTGTCGCTCCTCAAAGAAAAAGACCTAGAGTTTTCAATTGTAGAGTACCTTAAAACACCTTTAACAAAGGATGAGGTACTTTCTCTTTCTAAAAAGCTTGGTATGCCACCAGCAGACTTCGTTCGTCGCTCTGAAGCAGATTTTAAAGCAAACCAAATAAAGAAACATCTTCAGGATGATAAGAAAATGGCTGAGTGTATAGAGAAATATCCTAAAATAATGGAGAGACCAATATTGGTAAAAGGCAATAGAGCTGTCATTGGTCGACCTCCAGAAAATATATTATCATTACTTCCTTAA
>AACY01495759 AACY01000000, Arsenate reductase, ORF location: 485_838, TGA position: 34..36, protein sequence
MPDLVLYHNPRuGKSRGAVSLLKEKDLEFSIVEYLKTPLTKDEVLSLSKKLGMPPADFVRRSEADFKANQIKKHLQDDKKMAECIEKYPKIMERPILVKGNRAVIGRPPENILSLLP

>AACY01048012 AACY01000000, Arsenate reductase, ORF location: 2334_2690, TGA position: 34..36
ATGCCTGATTTGGTCTTATATCATAACCCTAGA__TGA__GGAAAAAGTCGCGGAGCCGTGTCGCTCCTCAAAGAAAAAGACCTAGAGTTTTCAATTGTAGAGTACCTTAAAACACCTTTAACAAAGGATGAAGTGCTTTCTCTTTCTAAAAAGCTTGGTATGCCACCAGCAGACTTCGTTCGTCGCTCTGAAGCAGATTTTAAAGCAAACCAAATAAAGAAACATCTTCAGGACGATAAGAAAATGGCTGAGTGTATAGAGAAATATCCTAAAATAATGGAGAGACCAATATTGGTAAAAGGCAATAGAGCTGTCATTGGTCGCCCACCTGAGAATGTCTTAGGACTGCTGGAACTGTAG
>AACY01048012 AACY01000000, Arsenate reductase, ORF location: 2334_2690, TGA position: 34..36, protein sequence
MPDLVLYHNPRuGKSRGAVSLLKEKDLEFSIVEYLKTPLTKDEVLSLSKKLGMPPADFVRRSEADFKANQIKKHLQDDKKMAECIEKYPKIMERPILVKGNRAVIGRPPENVLGLLEL


>AACY01471790 AACY01000000, MoeB protein, ORF location: 3_677, TGA position: 79..81
ATCTTTTATCCTGAGTCCGGCGGGCCGTGTTACCGGTGCCTCTATTCAGAACCCCCTCCTGCCGCATTGGTTCCAAGT__TGA__GCAGTTGCAGGAGTCCTAGGCGTGCTCCCGGGAGTTGTTGGACTGATTCAGGCCACAGAGGTAATTAAGCTTATTCTGGAGAATGGAGTTCCCCTGATGGGGCGATTGCTCTTGTATGACGCTATGAAGATGAATTTCAAAGAGGTACGTATACGCAAAGACCCAGAATGCGCTCTCTGTGGAAAACATCCTACCGTTACTGAATTGATTGATTACAGCGAATTTTGTGATATACAGCTACCGGGAACTGCAGTACAGGAAGAATTTGACGAGGACTTATTTGAGCTTTCGCCCCTGGAATTCAAAAAGGCACTTGAACAGGACCCTGCAGTAGTGCTGGTTGATGTTCGCGAACAATATGAATGGGAAATTTGCCACATTGACGGCGCAAGGTTACTGCCAACAAGCAGTTTTGATCCAGCAACCAGCGGGCTGGACAAGGAGAAACCGATATATTTATATTGCTACAAAGGTCAGCGTTCAATGACGGCACTGAAGGAGCTATGGAACGCCGGTTACAAAAATCTTAAAAACCTGAAGGGTGGTATTGATCTCTGGGCGGAAGAAGTTGATCCAGATATGCCGCAATATTAA
>AACY01471790 AACY01000000, MoeB protein, ORF location: 3_677, TGA position: 79..81, protein sequence
IFYPESGGPCYRCLYSEPPPAALVPSuAVAGVLGVLPGVVGLIQATEVIKLILENGVPLMGRLLLYDAMKMNFKEVRIRKDPECALCGKHPTVTELIDYSEFCDIQLPGTAVQEEFDEDLFELSPLEFKKALEQDPAVVLVDVREQYEWEICHIDGARLLPTSSFDPATSGLDKEKPIYLYCYKGQRSMTALKELWNAGYKNLKNLKGGIDLWAEEVDPDMPQY

>AACY01605093 AACY01000000, MoeB protein, ORF location: 2_796, TGA position: 199..201
GACATCATTGCTGACGGATCTGATAATTTTGAGACTCGGTACCTGATCAATGACGCTGCATATTTTACTAAAAAGCCGCTTGTATCTGCTTCAATTTTTCGCTTCCAGGGACAGATTACAATCTTTGATCCTGAGTCCGGCGGGCCGTGTTACCGGTGCCTCTATTCAGAACCGCCTCCTGCCGCATTGGTTCCAAGT__TGA__GCAGTTGCTGGTGTCCTTGGCGTGCTCCCGGGAGTTGTTGGACTGATACAGGCCACAGAGGTAATTAAGCTGATTCTGGATAATGGAGTTCCCCTGAAGGGACGACTGCTCTTGTATGACGCTATGAAGATGAATTTCAAAGAGGTACGTGTACGCAAAGATCCAGAATGCGCTCTCTGTGGAGAACATCCTACCGTTACTGAGTTGATTGATTACAGGGAATTTTGTGATATACAGATACCGGGAATTGCAGTACAGGAAGAAATTGACGAGGACTCATTTGAGCTTTTGCCCCTGGAATTCAAAAAGGCGCTCGAACAGGACCCTGCAGCAGTGCTTGTTGATGTTCGTGAACAATATGAATGGGACATTTGCTACATAGACGGCGCAAGGTTACTGCCGACCAGCAGTTTTGATACTGCAACCAGCGGACTGGACAAGGAGGCACCGATATATTTATATTGTTACAAAGGTCAGCGTTCATTGACGGCACTGAAGGAGCTATGGAACGCCGGTTACAAAAATCTTAAAAACCTGAAGGGTGGCATTTATCTCTGGGCGGAAGAAGTTGATCCAGATATGCCCCAATATTAA
>AACY01605093 AACY01000000, MoeB protein, ORF location: 2_796, TGA position: 199..201, protein sequence
DIIADGSDNFETRYLINDAAYFTKKPLVSASIFRFQGQITIFDPESGGPCYRCLYSEPPPAALVPSuAVAGVLGVLPGVVGLIQATEVIKLILDNGVPLKGRLLLYDAMKMNFKEVRVRKDPECALCGEHPTVTELIDYREFCDIQIPGIAVQEEIDEDSFELLPLEFKKALEQDPAAVLVDVREQYEWDICYIDGARLLPTSSFDTATSGLDKEAPIYLYCYKGQRSLTALKELWNAGYKNLKNLKGGIYLWAEEVDPDMPQY

>AACY01009056 AACY01000000, MoeB protein, ORF location: 908_6, TGA position: 307..309
GTGGATTCTCTACGAGATACAATTCTGTCGGGCAATCCCAATATTGATGTTGAAGTACATAATATCCGCCTTGAGCGTGAGAACGTTACAGATTTGTTTAAACAATATGACATAATTGCTGATGGGTCTGACAATTTTGAAACTCGATACCTGATCAATGATGCTGCATATTTTAATACAAAACCACTGGTATCTGCGGCTATATTCCGCTTTCAGGGACAGGTAACGATATTTGATCCTGAGTCAGGAGGGCCATGTTACCGATGCCTATATTCTGAACCACCTCCTGCAGCATTAGTTCCTAGT__TGA__GCAGTTGCTGGTGTTTTGGGCGTGCTCCCAGGAGTTGTCGGTCTAATTCAGGCCACAGAAGTAATTAAGTTAATTCTCGAGAATGGAGTTCCCCTGAAGGGAAGATTACTTTTGTATGACGCTATGAAGATGAATTTCAAAGAGGTGCGCGTACGCAAAGACCGAGAATGTGCGCTTTGTGGAGAAAATCCCACTATTACTGAGTTGATTGATTACAGAGAATTTTGTGATATACAACTTCAGGGAACTAAATTACATGAAGAATTTGACGCGGAATCATTTGAGCTTAGCCCGTTGGAATTCAAATCGGAAATTGAAAAAGATCCTGCAGCAGTGCTAGTCGATGTTCGAGAACAATTTGAATGGGATATCTGCTACATTGATGGGGCAAGATTGCTGCCAGCCAGCACCTTTGAGCCCTCATCTAGCGGACTGGAAAAGGAGGCACCGATATATTTATATTGTTACAAGGGTCAGCGTTCAAAGACGGTGCTTAAGGAACTCTGGAGGGCTGGTTACAAAAATATTAAAAATTTGAAGGGTGGTATTGATCTCTGGGCGGAAGAAGTTGATCCAGATATGCCTCAGTATTAA
>AACY01009056 AACY01000000, MoeB protein, ORF location: 908_6, TGA position: 307..309, protein sequence
VDSLRDTILSGNPNIDVEVHNIRLERENVTDLFKQYDIIADGSDNFETRYLINDAAYFNTKPLVSAAIFRFQGQVTIFDPESGGPCYRCLYSEPPPAALVPSuAVAGVLGVLPGVVGLIQATEVIKLILENGVPLKGRLLLYDAMKMNFKEVRVRKDRECALCGENPTITELIDYREFCDIQLQGTKLHEEFDAESFELSPLEFKSEIEKDPAAVLVDVREQFEWDICYIDGARLLPASTFEPSSSGLEKEAPIYLYCYKGQRSKTVLKELWRAGYKNIKNLKGGIDLWAEEVDPDMPQY

>AACY01590187 AACY01000000, MoeB protein, ORF location: 730_44, TGA position: 220..222
ATGGAACTTTTTGAGCAATATGATGTCATTGCTGATGGATCTGATAATTTTGAGACTCGGTACTTGATAAATGACGCAGCATATTTTACGAAAAAGCCACTTGTATCTGCTTCAATTTTTCGCTTCCACGGACAGATAACAATTTTTGATCCCGATTCTGGTGGGCCATGCTACAGATGTCTCTATTCAGAACCACCTCCTGCAGCATTAGTCCCAAGT__TGA__GCTGTTGCTGGTGTCCTAGGAGTGCTCCCAGGAGTTGTTGGATTGATACAAGCCACAGAAGTAATTAAGCTTATTCTGGAGAATGGAGTCCCCTTGAAGGGACGTCTGTTGTTGTATGACGCTATGAAGATGAATTTTAAAGAGGTAAGTGTAAGCAAAGACCCGGAATGTGCTCTCTGTGGTATTCGTGCCACAATTACTGAGTTGATTGATTACACGAAATTTTGTGATGCTAAGCCGGTTACTTCAGCACAGGAAGAATTTAATAGTGAATCATTTGAGCTTTCCCCCTTGGAGTTCAAAACTGCACTTGAATATGACCCCACAGCAGTGCTTATTGATGTTCGAGAACAATATGAATGGGAGATATGTCACATTGATGGCGCAAGATTGATTCCCACCAGCAGTTTTGATCCCAAATCAAGTGGTCTTTCCAAGGAATCATCAATATACTTATATTGCTAA
>AACY01590187 AACY01000000, MoeB protein, ORF location: 730_44, TGA position: 220..222, protein sequence
MELFEQYDVIADGSDNFETRYLINDAAYFTKKPLVSASIFRFHGQITIFDPDSGGPCYRCLYSEPPPAALVPSuAVAGVLGVLPGVVGLIQATEVIKLILENGVPLKGRLLLYDAMKMNFKEVSVSKDPECALCGIRATITELIDYTKFCDAKPVTSAQEEFNSESFELSPLEFKTALEYDPTAVLIDVREQYEWEICHIDGARLIPTSSFDPKSSGLSKESSIYLYC

>AACY01592709 AACY01000000, MoeB protein, ORF location: 876_205, TGA position: 253..255
GTGCATAATATTCGCCTTGAGCGTGAGAACGTTCTGGAACTGTTTGAGCAATATGACATCATTGCTGACGGATCAGATAATTTTGAGACTCGATACCTGATCAATGACGCTGCATATTTTACTAAAAAGCCGCTTGTATCTGCTTCAATTTTCCGCTTCCAGGGACAGATAACAATCTTTGATCCTGAGTCCGGCGGACCGTGTTACCGGTGCCTATATTCAGAACCGCCTCCTGCCGCATTGGTTCCAAGT__TGA__TCAGTTGCGGGTGTCCTGGGCGTGCTCCCGGGAGTTGTTGGACTGATACAGGCCACAGAGGTAATTAAGCTGATTCTGGAGAATGGAGTTCCTCTGAAGGGTCGATTGCTCTTGTATGACGCTATGAAAATGAACTTCAAAGAGGTACGTGTACGGAAAGACCCAGAATGCGCTCTCTGTGGAAAACATCCTACCGTTACTGAGTTGATTGATTACAGGGAATTTTGTGATATACAGCTACCGGGAACCGCAGTAAAGGAAGAATTTGACGAGGACTCTTTTGAGCTTTCGCCCCTGGAATTCAAAAAGGCACTTGAACAGGACCCTGCAGCTGTGCTGGTTGATGTTCGCGAACAATATGAATGGGACATTTGCTACATTAACGGCGACAAGGTTACTGCCAACCAGCAGTTTTGA
>AACY01592709 AACY01000000, MoeB protein, ORF location: 876_205, TGA position: 253..255, protein sequence
VHNIRLERENVLELFEQYDIIADGSDNFETRYLINDAAYFTKKPLVSASIFRFQGQITIFDPESGGPCYRCLYSEPPPAALVPSuSVAGVLGVLPGVVGLIQATEVIKLILENGVPLKGRLLLYDAMKMNFKEVRVRKDPECALCGKHPTVTELIDYREFCDIQLPGTAVKEEFDEDSFELSPLEFKKALEQDPAAVLVDVREQYEWDICYINGDKVTANQQF

>AACY01749113 AACY01000000, MoeB protein, ORF location: 280_909, TGA position: 253..255
GTGCATGATGAGCGGCTAACCCGTAACAATGCCTTCGAATTATTCGAGTGCTATGACATCATCGCGGATGGATCAGATAACTTCGAAACCCGTTACCTGATCAACGATGCAGCTTTTTTCACAAAAAAGCCGCTGGTATCCGCATCGATATTCCGGTTTCAGGGGCAGCTTTCTGTATTTGATCCTGCTTCCGGAGGTCCGTGCTACCGCTGTCTTTATTCCCAGCCGCCTCCAGCATCACTGGTACCAAGT__TGA__GCGGTTGCCGGAGTCCTGGGCGTGCTCCCGGGGGCAGTGGGCCTGATGCAGGCCACCGAAGTGATCAAACTGGTGCTTGTTGAGGGTTTGCCGATGATAGGGCGGCTGTTGCTCTATGATGCGATGAAGATGTCCTTCCGAGAGGTCAAGGTTCGCCGCAATCCTGATTGTGAGCTCTGTGGAGATCATCCAAGTGTGAATGAATTGATCGATTATCAGGCTTTCTGTAATGTTCCGCTGGGAGTTGAGGAAGCAGAGGAATTTGACGGTTCTGCCTATAAAATGACTCCGAAAGCCTTGAAACAACTGCTTGATAGCGACGAAAAGCCGGTCCTGCTTGATGTCCGCGAACCCTATGAATGGGACATTTGC
>AACY01749113 AACY01000000, MoeB protein, ORF location: 280_909, TGA position: 253..255, protein sequence
VHDERLTRNNAFELFECYDIIADGSDNFETRYLINDAAFFTKKPLVSASIFRFQGQLSVFDPASGGPCYRCLYSQPPPASLVPSuAVAGVLGVLPGAVGLMQATEVIKLVLVEGLPMIGRLLLYDAMKMSFREVKVRRNPDCELCGDHPSVNELIDYQAFCNVPLGVEEAEEFDGSAYKMTPKALKQLLDSDEKPVLLDVREPYEWDIC

>AACY01443469 AACY01000000, MoeB protein, ORF location: 335..928, TGA position: 253..255
GTGCATGATGAGCGCCTGACCCGTGACAACGCCCTCGAATTATTTGAGTGTTATGACATCATCGCGGACGGTTCGGATAATTTCGAAACCCGTTACCTGATCAACGATGCAGCTTTTTTCACAAAAAAACCGCTGGTATCCGCATCGATATTCCGGTTTCAGGGGCAGCTTTCTGTATTTGATCCTGCATCCGGAGGTCCGTGTTACCGTTGTCTCTATTCCCAGCCGCCTCCAGCATCACTGGTACCAAGT__TGA__GCCGTTGCCGGAGTCCTGGGCGTGCTCCCGGGGGCAGTGGGCCTGATGCAGGCCACCGAAGTGATCAAACTGGTGCTTGGTGAGGGTTTGCCGATGATAGGACGATTGTTGCTCTATGATGCGATGAAGATGTCGTTCAGAGAGGTCAAGGTTCGCCGCAATCCTGATTGTGAGCTCTGTGGAGAGAATCCAAGTGTGAATGAATTGATCGATTATCAGGCTTTCTGTAATGTTCCGCTGGGAGTTGAGGATGCAGAGGAATTTGATGGTTCTGCCTTCGAAATGACTCCGAAAGCCTTAAAACAACTGCTTGATAGCGACGAACAGCCGGTCTTG
>AACY01443469 AACY01000000, MoeB protein, ORF location: 335..928, TGA position: 253..255, protein sequence
VHDERLTRDNALELFECYDIIADGSDNFETRYLINDAAFFTKKPLVSASIFRFQGQLSVFDPASGGPCYRCLYSQPPPASLVPSuAVAGVLGVLPGAVGLMQATEVIKLVLGEGLPMIGRLLLYDAMKMSFREVKVRRNPDCELCGENPSVNELIDYQAFCNVPLGVEDAEEFDGSAFEMTPKALKQLLDSDEQPVL

>AACY01732851 AACY01000000, MoeB protein, ORF location: 564_983, TGA position: 244..246
ATGCGCCTTGAGCGAGAAAACGTTACGGAACTTTTTGAGCAATATGACATCATTGCTGACGGATCTGATAATTTTGAGACTCGTTACCTGATCAATGACGCAGCATATTTTACTAAAAAGCCTCTCGTATCAGCTTCAATTTTCCGTTTCCACGGACAGATAACAATTTTTGATCCTGATTCCGGTGGACCATGCTACAGATGTCTTTACTCAGAACCACCTCCTGCCGCCTTAGTCCCAAGT__TGA__GCAGTTGCTGGTGTCCTAGGCGTGCTTCCGGGAGTTGTTGGATTGATACAGGCAACAGAAGTAATTAAGCTGATTCTAAAGAATGGTGTTCCCTTAAAGGGACGATTGCTTTTGTATGACGCTATGAAGATGAATTTCAAAGAGGTACGTGTAAGCAAAGACCCCAGACTG
>AACY01732851 AACY01000000, MoeB protein, ORF location: 564_983, TGA position: 244..246, protein sequence
MRLERENVTELFEQYDIIADGSDNFETRYLINDAAYFTKKPLVSASIFRFHGQITIFDPDSGGPCYRCLYSEPPPAALVPSuAVAGVLGVLPGVVGLIQATEVIKLILKNGVPLKGRLLLYDAMKMNFKEVRVSKDPRL

>AACY01801335 AACY01000000, MoeB protein, ORF location: 256_2, TGA position: 34..36
TCCCAGCCGCCTCCAGCATCACTGGTACCAAGT__TGA__GCGGTTGCCGGAGTCCTGGGCGTGCTCCCGGGGGCAGTTGGCCTGATGCAGGCCACCGAAGTGATCAAACTGGTGCTTGGTGAGGGTTTGCCGATGATAGGACGGTTGTTGCTCTATGATGCGATGAAGATGTCCTTCCGAGAGGTCAAGGTTCGCCGCAATCCGGATTGTGAGCTCTGTGGAGAGCATCCAAGTGTGAAGGAATTGATCGATTAT
>AACY01801335 AACY01000000, MoeB protein, ORF location: 256_2, TGA position: 34..36, protein sequence
SQPPPASLVPSuAVAGVLGVLPGAVGLMQATEVIKLVLGEGLPMIGRLLLYDAMKMSFREVKVRRNPDCELCGEHPSVKELIDY

>AACY01323152 AACY01000000, MoeB protein, ORF location: 397_2, TGA position: 253..255
GTGCATGATGAGCGGCTGACCCGTGACAATGCCTTCGAGTTATTTGAGTGCTATGACATCATCGCGGACGGTTCGGATAATTTCGAAACCCGTTACCTAATCAACGATGCAGCTTTTTTCACAAAAAAACCTCTGGTATCCGCATCGATATTCCGATTTCAGGGGCAGCTTTCTGTATTTGATCCTGCTTCCGGAGGTCCTTGTTACCGTTGTCTCTATTCCCAGCCGCCTCCAGCATCGCTGGTACCAAGT__TGA__GCGGTTGCTGGAGTCCTGGGCGTGCTCCCGGGGGCAGTGGGCCTGATGCAGGCCACCGAAGTGATCAAACTGGTGCTTGGTGAGGGTTTGCCGATGATAGGACGGTTGTTGCTCTATGATGCGATGAAGATGTCGTTCCGA
>AACY01323152 AACY01000000, MoeB protein, ORF location: 397_2, TGA position: 253..255, protein sequence
VHDERLTRDNAFELFECYDIIADGSDNFETRYLINDAAFFTKKPLVSASIFRFQGQLSVFDPASGGPCYRCLYSQPPPASLVPSuAVAGVLGVLPGAVGLMQATEVIKLVLGEGLPMIGRLLLYDAMKMSFR

>AACY01468605 AACY01000000, MoeB protein, ORF location: 497_3, TGA position: 370..372
GTGGATCACACAAATTTGCACAGACAGATTGCACATGCGACTTCTGATGAGGGTAGGCCTAAAGTAAACTCTCTTCGCGACACAATTCTGGCTGGAAATTCTAATATTGAAGTTGAGGGGCATAATATTCGTCTAGAGCGAGATAACGTACTGGAATTGTTTGAACAATATGACATCATTGCTGATGGATCAGATAATTTTGAGACTCGATATCTAATCAGTGACTCTGCATATTTTACTAAAAAGCCGCTGGTATCTGCTTCAATTTTCCGTTTCGAGGGTCAGATTACAGTATTTGATCCTCAGTCGGGGGGGCCGTGTTATCGGTGTCTTTTTTCTGAACCCCCTCCCGCAGCATTAGTTCCAAGT__TGA__GCAGTTTCAGGTGTCTTGGGCGTGCTCCCAGGAGTTGTTGGTCTAATTCAGGCCACAGAAGTAATTAAGTTGATTCTCGAGAATGGAGTCCCTCTGAAGGGGAGATTACTTTTGTATGACACT
>AACY01468605 AACY01000000, MoeB protein, ORF location: 497_3, TGA position: 370..372, protein sequence
VDHTNLHRQIAHATSDEGRPKVNSLRDTILAGNSNIEVEGHNIRLERDNVLELFEQYDIIADGSDNFETRYLISDSAYFTKKPLVSASIFRFEGQITVFDPQSGGPCYRCLFSEPPPAALVPSuAVSGVLGVLPGVVGLIQATEVIKLILENGVPLKGRLLLYDT


>AACY01028127 AACY01000000, Glutaredoxin, ORF location: 225_19, TGA position: 40..42
ATGATCTCTGAGAATATCCGAGTATTCTGGCAACCTCAC__TGA__ACCAGTTGTATAAGGGTAAAGGATTACCTTAAGCAAAGAGGCATCGAGTATGAATCCGTCAACATTGTTGAAGATGGAATGGAGGACCTCCAAAGACTTGGGGCAAAAAGTGTCCCTGTAGTTTCAAGAGGTGAAAAATTTGTTTTTGCCTCAGGTCATTCGTGA
>AACY01028127 AACY01000000, Glutaredoxin, ORF location: 225_19, TGA position: 40..42, protein sequence
MISENIRVFWQPHuTSCIRVKDYLKQRGIEYESVNIVEDGMEDLQRLGAKSVPVVSRGEKFVFASGHS

>AACY01306199 AACY01000000, Glutaredoxin, ORF location: 350_1, TGA position: 37..39
ATGAGTACAGAAATCCGAGTATTTTGGCAACCCCAC__TGA__ACAAGTTGCATAAGGGTAAAGGATTACCTGAAGGAAAAGGGGATTGAGTTTGAATCCATCAATATCGTTGAAGGTGGGATAGAGACCCTCCAGAGACTTGGTGCTAAAAGTGTCCCTGTGGTATCAAAGGGAGATAAGTATGTATTTGCTCAAGTCATCCGTGATGTTATTGAATTTCTGGAATTAGACGATGATCCAACACCAGAACTTACACCAGAAGTATTAGCAGAAAGATACACAGAAATTCTTAAGATCGCAGTAAGTATAGTTCATCAATTTCCGGATGTTTCACTCGATAACGAACTCCCA
>AACY01306199 AACY01000000, Glutaredoxin, ORF location: 350_1, TGA position: 37..39, protein sequence
MSTEIRVFWQPHuTSCIRVKDYLKEKGIEFESINIVEGGIETLQRLGAKSVPVVSKGDKYVFAQVIRDVIEFLELDDDPTPELTPEVLAERYTEILKIAVSIVHQFPDVSLDNELP

>AACY01004418 AACY01000000, Glutaredoxin, ORF location: 1121_363, TGA position: 37..39
ATGACTGAAGCTATTCGTGTATTTTGGCAACCCCAT__TGA__ACAAGTTGCATAAGGGTAAAGGATTACCTGAAGGAAAGGGGAATTGAGTTTGAATCGATCAATATAGTTGAAGATGGGATAGAGACCCTCCAGAGACTCGGTGCTAAAAGTGTCCCTGTGGTATCAAAAGGAGATAAGTTTGTATTTGCTCAAGTCATCCGTGATGTCACTGAATTTATGGAATTAGACGATGATCCAACACCAGAACTTACACCAGAAGTATTAGCAGAAAGATTCACTGAAATTCTAAAGATCGCAGTAAGTCTTGTACAACAGTTCCCGGATGTTTCACTCGATAACGAACTTCCAAATAGACCCAGATCCTGGAAAGTCCTACTTCATCATGTCTTTCAAATACCAAAGGCTTTCTTGGATCATGAGGAGATGAATCAAAAATATACTTATGAAATGATGACTGAGTCTCCTCCAGAAAAGCTTAAAAATTCATCAAATATTGCTAATTTTGGTGAGGAAATAAGAAATCGCTTTATTCTCTGGTCGAAAAAATCCAGTGATAGTGATTTTTCAAAACAAGTTCCTACTTATTTTGGTATGACTACGAGACATGAACTTTTGGAGAGAACCGTATGGCACTCAACACAACATATTTGTCAACTTCAATCTCTTCTTGAAAATCTTGAGATCAAACCTGTAGTAATAATCTCAAAAGAACAACTTGAAGGATTACCTCTTACTCAAGAAATTTGGGATGAACAATAA
>AACY01004418 AACY01000000, Glutaredoxin, ORF location: 1121_363, TGA position: 37..39, protein sequence
MTEAIRVFWQPHuTSCIRVKDYLKERGIEFESINIVEDGIETLQRLGAKSVPVVSKGDKFVFAQVIRDVTEFMELDDDPTPELTPEVLAERFTEILKIAVSLVQQFPDVSLDNELPNRPRSWKVLLHHVFQIPKAFLDHEEMNQKYTYEMMTESPPEKLKNSSNIANFGEEIRNRFILWSKKSSDSDFSKQVPTYFGMTTRHELLERTVWHSTQHICQLQSLLENLEIKPVVIISKEQLEGLPLTQEIWDEQ

>AACY01141687 AACY01000000, Glutaredoxin, ORF location: 609_1, TGA position: 40..42
ATGATTTCTGAGAATATCCGAGTATTCTGGCAACCACAC__TGA__ACCAGTTGTATAAGGGTAAAGGATTACCTGAAGCAAAGAGGTATCGAGTATGAATCCGTCAACATTGTTGAAGATGGCATGGAGGACCTCCAAAGACTTGGGGCAAAGAGTGTCCCTGTAGTTTCAAGAGGTGATAAATTTGTTTTTGCCCAGGTCATTCGTGATGTTGTTGAATTCCTGGAACTTGATGAAGATTCCAGTCCAGAACTGAATCCTGAAGAACTGGCAGAAAGGTTCCAAGGGATACTCAGGATTTCTGTAAACCTTGTTGGATCGTTTCCCAACAACACTTTGACAAATCAACTCCCCAATAGACCAAGATCATGGAAGGTTCTACTGCACCATGTCTTTCAAATACCGAAAGCATTCTTAGATCATGAAGAGAATGATCTAGAATTCACCTATGAATTGCTCACCGAAACTCCTCCTGAACATCTGAAATCAGCTTCAGACATTGCTGATTTTGGAGAAGATGTTAAAGGTCGGTTCGACTTATGGTGGGAGGAAGCAAAAGATACTGATTTCTCAAATCAAGTCCCTACTTATTTCGGGATGACGTCTAGGCAT
>AACY01141687 AACY01000000, Glutaredoxin, ORF location: 609_1, TGA position: 40..42, protein sequence
MISENIRVFWQPHuTSCIRVKDYLKQRGIEYESVNIVEDGMEDLQRLGAKSVPVVSRGDKFVFAQVIRDVVEFLELDEDSSPELNPEELAERFQGILRISVNLVGSFPNNTLTNQLPNRPRSWKVLLHHVFQIPKAFLDHEENDLEFTYELLTETPPEHLKSASDIADFGEDVKGRFDLWWEEAKDTDFSNQVPTYFGMTSRH

>AACY01584703 AACY01000000, Glutaredoxin, ORF location: 406_726, TGA position: 37..39
ATGACTGAAGCTATTCGTGTATTTTGGCAACCCCAT__TGA__ACAAGTTGCATAAGGGTAAAGGATTACCTGAAGGAAAAGGGGATTGAGTTTGAATCAATCAATATCGTTGAAGATGGGATAGAGACACTCGAGAGACTTGGTGCTAAAAGTGTCCCTGTGGTATCAAAGGGAGATAAGTATGTATTTGCTCAAGTCATCCGTGATGTAATTGAGTTTCTCGAATTAGACGATGATCCAACACCAGAACTTACACCAGAAGTATTAGCAGAAAGATTCACTGAAATTCTTAATATCGCAGTAAGTCTTGTTCAACAGTTC
>AACY01584703 AACY01000000, Glutaredoxin, ORF location: 406_726, TGA position: 37..39, protein sequence
MTEAIRVFWQPHuTSCIRVKDYLKEKGIEFESINIVEDGIETLERLGAKSVPVVSKGDKYVFAQVIRDVIEFLELDDDPTPELTPEVLAERFTEILNIAVSLVQQF

>AACY01728824 AACY01000000, Glutaredoxin, ORF location: 205_26, TGA position: 40..42
ATGATCTCTGAGAATATCCGAGTATTCTGGCAACCACAC__TGA__ACCAGTTGTGTAAGGGTAAAGGATTACCTGAAGCAGAGAGGTATCGAGTATGAATCCGTCAACATTGTTGAAGATGGAATGGAGGACCTCCAAAAACTTGGGGCAAAAAGTGTCCCTGTAGTTTCAAGAGGTGGATAA
>AACY01728824 AACY01000000, Glutaredoxin, ORF location: 205_26, TGA position: 40..42, protein sequence
MISENIRVFWQPHuTSCVRVKDYLKQRGIEYESVNIVEDGMEDLQKLGAKSVPVVSRGG

>AACY01345924 AACY01000000, Glutaredoxin, ORF location: 879_121, TGA position: 40..42
ATGATCTCTGAGAATATCCGAGTATTCTGGCAACCTCAC__TGA__ACCAGTTGTATAAGGGTAAAGGATTACCTGAAGCAAAGAGGTATCGAGTATGAATCCGTCAACATTGTTGAAGATGGAATGGAGGATCTCCAGAGACTTGGGGCAAAAAGTGTCCCTGTAGTTTCAAGAGGTGATAATTTTGTTTTTGCCCAGGTCATTCGTGATGTTGTTGAATTCCTGGAACTTGATGAAGATTCCAGTCCAGAACTGAATCCTGATGAACTGGCAGAAAGGTTCCAAGGGATACTCCGGATTTCTGTAAGCCTTGTTGGTTTGTTTCCCAACAATACTTTGGTAAATCAACTCCCCAATAGACCAAGATCATGGAAGGTTCTACTGCACCATGTCTTTCAAATTCCGAAAGCATTCTTAGATCATGAAGAGAATGATCTTGAATTCACCTATGAAATGCTAACCGAGACTCCTCCTGAACATCTGAAATCAGCTTCAGACATTGCTGATTTTGGAGAAGATGTAAGAAGCAGGTTCGACTTATGGTGGGAGGAAGCAAAAGATACTGATTTCTCAAAACAAGTCCCTACTTATTTTGGGATGACGTCTAGGCATGAATTGTTGGAAAGAACCGTCTGGCATTCAACACAGCATGCAAGACAGATAGAATCTCTTTTGGAAAGTATTGATGTAAAACCAAAAATATCTTTTCATCAAGATCAATTTAGGGGTTTGCCCCTTTCAGACATTTTATGGGACCTTTAA
>AACY01345924 AACY01000000, Glutaredoxin, ORF location: 879_121, TGA position: 40..42, protein sequence
MISENIRVFWQPHuTSCIRVKDYLKQRGIEYESVNIVEDGMEDLQRLGAKSVPVVSRGDNFVFAQVIRDVVEFLELDEDSSPELNPDELAERFQGILRISVSLVGLFPNNTLVNQLPNRPRSWKVLLHHVFQIPKAFLDHEENDLEFTYEMLTETPPEHLKSASDIADFGEDVRSRFDLWWEEAKDTDFSKQVPTYFGMTSRHELLERTVWHSTQHARQIESLLESIDVKPKISFHQDQFRGLPLSDILWDL

>AACY01062556 AACY01000000, Glutaredoxin, ORF location: 1713_2186, TGA position: 31..33
ATGAAAGTAGATGTATTTACACACCCTGGT__TGA__TTCAGTTGCCGAACTCTGGAAGAGTTCTTAAAAACTCATGGCATCGATTACACACACTTTGATTTGGCATCTGATAAAAACGCAGCAGCCTTGATTGAATCTAAAGGTATTAAATCCGCACCAATCACAATTGTTGACGACTCTGAAATAATCATAGGATTTTATCCCAGAAAACTAATCGCAACATTAAATATCAAAACCCAAGTAGATCTATCAGCAAAAACTGAATGGCTAAAAGAAAAGTATAGAGCTATTTTAAGTGGATCTATAAGAGCTTCAAACCAATTCAGTATCGAACAATTAGAGACAACATTACCTTGGCGTCCGCAAACCCTTTTAGATCATATGAAGCATATTATATCCTTCCCAGAACTAGCATATGCCAGCCACTCTACAGGAAGCATGTCTACTGACGACATGCGCGCTTCGTATGAAACTTAA
>AACY01062556 AACY01000000, Glutaredoxin, ORF location: 1713_2186, TGA position: 31..33, protein sequence
MKVDVFTHPGuFSCRTLEEFLKTHGIDYTHFDLASDKNAAALIESKGIKSAPITIVDDSEIIIGFYPRKLIATLNIKTQVDLSAKTEWLKEKYRAILSGSIRASNQFSIEQLETTLPWRPQTLLDHMKHIISFPELAYASHSTGSMSTDDMRASYET

>AACY01166428 AACY01000000, Glutaredoxin, ORF location: 534_848, TGA position: 13..15
ATGCGAGGCGGC__TGA__ACTACTTGCACAAAAGCATCCAAGTTTTTGGAAGCCAAGAATATCCAAATAAAGGAAACCGTGTCAGCCAACAAAAAGTTGCGGGAGAAAGATGCCAGAGCGCTACTCAAGGCGGCGAACTCCTTAATAGCGGCAAAAGGCAAAAAGGTAGAAGAATTCGACACCCGAGAAAAAATATCGAAAGACTCTGTTGCCGCCATGTTGGGCGCAACGGGTAACATGAGAGCGCCTACGATTGTTGCCGGCAAGAAGTTGATCGTTGGATTCAACGAAGAAGTGTTTGAGAAGGCTTTTGGCTAA
>AACY01166428 AACY01000000, Glutaredoxin, ORF location: 534_848, TGA position: 13..15, protein sequence
MRGGuTTCTKASKFLEAKNIQIKETVSANKKLREKDARALLKAANSLIAAKGKKVEEFDTREKISKDSVAAMLGATGNMRAPTIVAGKKLIVGFNEEVFEKAFG

>AACY01002222 AACY01000000, Glutaredoxin, ORF location: 700_1026, TGA position: 25..27
ATGATTTATTACACTTGGAATAAA__TGA__TCGACATGCAAAAAGACAAAAGAGTTACTTTTGCAAAATAATTTTGACATCGTTGACAGAGATATTTTCGATGACCCTTTATCTGAGTCTGAAATTGTGGAATTCCTAAAATATACTGACATTGATTACATGTTTGCTAAACGTAGTCCGTCGGTAAAGAAAATTGGTCTAGATGTTGACACCATGTCTGAACAAGAAAAAATACAAGAGATGCTGAAAGAACCTAGATTGATCAGAAGACCTTTGGTTGTTTATGAAAATCGAGTATCAGTTGGTGCTGACGTAAAGAAACTGGTCTGA
>AACY01002222 AACY01000000, Glutaredoxin, ORF location: 700_1026, TGA position: 25..27, protein sequence
MIYYTWNKuSTCKKTKELLLQNNFDIVDRDIFDDPLSESEIVEFLKYTDIDYMFAKRSPSVKKIGLDVDTMSEQEKIQEMLKEPRLIRRPLVVYENRVSVGADVKKLV


>AACY01028493 AACY01000000, DsbA-like, ORF location: 387_986, TGA position: 40..42
ATGAAGAAATATAACTTGAAGGTATTCATAGATTACATC__TGA__CCATGGTGTTATCTCAGTACTGTAAGTATTGAAAAATTAAAAGTTCGTTATCCCATTAATGTCCAGTTAATCTATTTCCCCCTACACCCAGAAACACCAGAAGGGGGCATAACCCTAGAGGAATTATTCCCCGGTAGAAACCTAAATCCAATGAAAGAGAATATGAAGAGGTTGATGCGAGAGACCGGTCTCGAATATGGAGAGCGGTCACATACATTCAATAGTCGCCTTGCTCAGGAATTGGGGAAATGGGCTGATACTCAAAATGAGAAGTCTGAGATACACGATTTAATTTATAGAGCTTACTTCGTCGAAGGCAGAAACATTAGCGACATGAATGAGCTGCTAAAAATTGCTGAAACAGCTGGCTTTGATAGAACGAGCGCGAAAGAGATTCTGGAAAAACGATCGTTCAAACTCATTGTAGATGAGGATTGGAAAAAAAGCCGAGAACTTGGCATTACAGGTGTTCCGACTTTTCAGAATAAACAACACTTGCTGGTTGGCTGTCAGCCCTATGAAATACTTGAGCATTTTGTTCACACTCCAACCAAGTAA
>AACY01028493 AACY01000000, DsbA-like, ORF location: 387_986, TGA position: 40..42, protein sequence
MKKYNLKVFIDYIuPWCYLSTVSIEKLKVRYPINVQLIYFPLHPETPEGGITLEELFPGRNLNPMKENMKRLMRETGLEYGERSHTFNSRLAQELGKWADTQNEKSEIHDLIYRAYFVEGRNISDMNELLKIAETAGFDRTSAKEILEKRSFKLIVDEDWKKSRELGITGVPTFQNKQHLLVGCQPYEILEHFVHTPTK

>AACY01543637 AACY01000000, DsbA-like, ORF location: 904_272, TGA position: 52..54
ATGAGTAAATTAGAAGAACCAATAATCATCACAAAATATTCTGACTTCACA__TGA__CCCTTTTGTTACGTTGCCACCGTAGGTGGAACCGCAGTTTTAGAAGAAGATCCTGACATACAAATTGAATGGGTTTCTTGGGAAGGAAGACCCCCTGGAAAACCATTTGCTCCCTATACAACCGAAAAGAAATTAGAACTATATAACACAAAATTCAAACCACTTGCAGATAAATATAATGTTCCTATAAACCCACCAGAAAAGAATTGCAGAACAACTAATGCCCATTTAGCGACAATTTATTCTCGAGAAAAAGGCAAATTGAAAGAATACAGAAACCGAATTTATAAAGCACGATGGGTAGAAGACTTAGATATTGAAGATCCGAAAATACTCATTCAACTTGGAGAAGAAATTGGTCTAAATAGTAAAGAAATTAAAAATGTTATCGATGAAAAACGATATCTATCTGTTTTACATAGCCAAAGATCGCAAGGAAAAAGTTTAGGAATTTTCGGAATACCCTCATTCGTTATAAGAGGAAAAATATTCTGGGGAGTTGATGTAATTGAAGAATTAAAAGAAGAAATTGATCTAGTAAAACAAAAACTAATAGAAGAGCAAGAAAAAGAAGATTAA
>AACY01543637 AACY01000000, DsbA-like, ORF location: 904_272, TGA position: 52..54, protein sequence
MSKLEEPIIITKYSDFTuPFCYVATVGGTAVLEEDPDIQIEWVSWEGRPPGKPFAPYTTEKKLELYNTKFKPLADKYNVPINPPEKNCRTTNAHLATIYSREKGKLKEYRNRIYKARWVEDLDIEDPKILIQLGEEIGLNSKEIKNVIDEKRYLSVLHSQRSQGKSLGIFGIPSFVIRGKIFWGVDVIEELKEEIDLVKQKLIEEQEKED

>AACY01473751 AACY01000000, DsbA-like, ORF location: 442_717, TGA position: 34..36
ATGGTTCAGGTAGAAATTTTTACCGACTATGTT__TGA__CCGTGGTGTTTTCTCAGTACCGTGCGTATTGAAAAGCTTAAAAAGAATTTTGATATCAATGTGAAACTGGTTCATTTCCCCCTTCATCCGGATACGCCGCTTGAGGGCCGGTCAATGGAGGATCTTTATGCGGGGCGTGGCGCTGATCCAGATGAAATGTATCGTCAAATGAAGGGGCGGATGGATGCCGAAGGACTACCTTACGGCAAACGGACCCACACATATAATAGCCGTAAG
>AACY01473751 AACY01000000, DsbA-like, ORF location: 442_717, TGA position: 34..36, protein sequence
MVQVEIFTDYVuPWCFLSTVRIEKLKKNFDINVKLVHFPLHPDTPLEGRSMEDLYAGRGADPDEMYRQMKGRMDAEGLPYGKRTHTYNSRK

>AACY01178397 AACY01000000, DsbA-like, ORF location: 638_9, TGA position: 43..45
ATGGACAGTCCTATTTCGATAGTCGTTTGGTCTGATTTTTTA__TGA__CCATGGTGTTACGTCGGGACAGTTCGTCTTGAGGATGTAGAGAAACACTTTGGTAACAAGGTGGAAATAACTTGGAAGAGCTTTCTTCTAAAACCTGAAATGAAAACGCCGAGCCGTGAAAAGTTCGAACGCTACTCCAAAGGTTGGGAAACTATTGGGAGCCAAGAACCTCGGGTAAATTTTCGTCCTTGGGAAGGGTCTTCTACCCCCCCTAGTGGAAGCCTTCCTGCGCAGGTAGGTCATAAGCTGGTATCCGCTCTCTGGCCAGAACAAAAAATGCAGATGCACCAGAGACTACTTGAAGCCTATTTTTCTGAGAATAGAACAATTTCTGACTGGACAGTCCTTGCTGAGTTGGTATCTGAAATAGGTGAGGACTCTTCTTATTTCCTCCAACATCTTGAAGAAAGAAAAGAGAAGCTAGCTGAACAAGTGATAGCCGAACATAACGAGGCAATAAATCAAGGGATCACTGCAGTGCCTACAACTCTAATCAACAAGGTTCTACCTGTTCCTGGGGCGCAAGAAAGTGCAACATACATTAACTGGATAGAGCGCATCATCGAACGTTCAGAGTCATCCTAA
>AACY01178397 AACY01000000, DsbA-like, ORF location: 638_9, TGA position: 43..45, protein sequence
MDSPISIVVWSDFLuPWCYVGTVRLEDVEKHFGNKVEITWKSFLLKPEMKTPSREKFERYSKGWETIGSQEPRVNFRPWEGSSTPPSGSLPAQVGHKLVSALWPEQKMQMHQRLLEAYFSENRTISDWTVLAELVSEIGEDSSYFLQHLEERKEKLAEQVIAEHNEAINQGITAVPTTLINKVLPVPGAQESATYINWIERIIERSESS

>AACY01601659 AACY01000000, DsbA-like, ORF location: 348_938, TGA position: 40..42
ATGAGAGAAAATGTATTGAGGGTCTTCATAGATTACGTC__TGA__CCCTGGTGTTACCTCAGTACTGTAAGTATTGAAAAGTTGAAGACTCATCATCTGATAGATATTCATTTAGTCCACTTCCCCCTGCACCCGGAAACACCGATCGAAGGAGCGACCCTTGAGAAACTATTTCCAGGTAGGGATCTAACCCCAATGAAAGAGAATATGAAAAAGTTAATGCGTGAAGCCGGGCTTGATTATGGAGAACGCACTCATACTTTTAATAGCCGCCTGGCTCAGGAACTCGGAAAGTGGGCGGATGCCCAAAATGGCGAATCCGACATACACAACTTAATTTACCGAGCTTACTTCGTCGAAGGTAAAAACATCAGTGATGTAAATGAGTTGTTAAGAATTGCTGAAAAAGCAGGTTTCGACAAGCAAGCAGCGAAAGAGGTATTAGAAAAGCGGTCATTCAAATCGCTTGTAGGTGCGGATTGGCAAGAAAGCCGAGAGTTTGGCGTCACTGGTGTTCCTACTTTTCAGTATAATCAGAATCTGTTAGTAGGGTGTCAGCCCTACGAGATGCTTGAGCGTTTTATTGACAGA
>AACY01601659 AACY01000000, DsbA-like, ORF location: 348_938, TGA position: 40..42, protein sequence
MRENVLRVFIDYVuPWCYLSTVSIEKLKTHHLIDIHLVHFPLHPETPIEGATLEKLFPGRDLTPMKENMKKLMREAGLDYGERTHTFNSRLAQELGKWADAQNGESDIHNLIYRAYFVEGKNISDVNELLRIAEKAGFDKQAAKEVLEKRSFKSLVGADWQESREFGVTGVPTFQYNQNLLVGCQPYEMLERFIDR

>AACY01078317 AACY01000000, DsbA-like, ORF location: 274_924, TGA position: 49..51
ATGACTTCCTCGCAACTGGTCAAAATTACTGTTTGGTCTGACTACCTC__TGA__CCTTGGTGTTGGGTTGGGACTGTACGTCTCGACGAACTAGCTAATCGCGAAGGCGACAGCATCGCCGTCGAATGGAAATCCTTCCTGCTGCGTCCTGCCCCAGAGGAGCGAAGCACAACCGAATTCACTGAATACACAAAGACTTGGCAACGGCCTGCCGCCTTAGAGCCCAAAGCAGCATTTCACGCTCCGTGGGCAGGCCATAGCTCACCACCGTCGCATTCTCTGCCAGCCGCACTTGCTAGCAAAACGGCAGCTAAGTTCGGTCGCGATAGGTGGCAGGAATTCCATATGCACCTAATGCGGGCTTACTTCACCGAAAACCGCGATATTTCGAGCTCCGACGTCCTTCTGCAAGTGGTAAAGGAGTCAGGCATCGACGTCGACACCTTTGAGCAAACCCAAGCGGAGAACGAGCAACGTTTCTCGAGGCAGGTTTTTGACGATTACAACGAAGCGACAAATCTCGGCATAAATGGAGTACCAGCCGTTGTCATCGACGACCAGTACCTAATCTCCGGAGCGGTGGACGTTGAACACTACCAAAAGGCACTGACTCACTATCGAGAGCTCCGGGACGCCGGAACGGCCAATCAGTGA
>AACY01078317 AACY01000000, DsbA-like, ORF location: 274_924, TGA position: 49..51, protein sequence
MTSSQLVKITVWSDYLuPWCWVGTVRLDELANREGDSIAVEWKSFLLRPAPEERSTTEFTEYTKTWQRPAALEPKAAFHAPWAGHSSPPSHSLPAALASKTAAKFGRDRWQEFHMHLMRAYFTENRDISSSDVLLQVVKESGIDVDTFEQTQAENEQRFSRQVFDDYNEATNLGINGVPAVVIDDQYLISGAVDVEHYQKALTHYRELRDAGTANQ

>AACY01740105 AACY01000000, DsbA-like, ORF location: 135_1, TGA position: 7..9
GTGGCG__TGA__CCGTGGTGCCACCTCGCCAAGGTGCGGCTTGACAATGCCAAGTCGCAATTGACGGCGAGGAAGCCCAACGCAAAGATCCAAGTGCACTACCATCCCTTTATGATTGATCCGGCGACGCAGCCAGAG
>AACY01740105 AACY01000000, DsbA-like, ORF location: 135_1, TGA position: 7..9, protein sequence
VAuPWCHLAKVRLDNAKSQLTARKPNAKIQVHYHPFMIDPATQPE

>AACY01573628 AACY01000000, DsbA-like, ORF location: 28_795, TGA position: 91..93
GTGGCCCCTTTTCCCAATGCTTCTGCTGCTGTCGGATCACCCCAGAAGAAGAAAAAGAAAATTCTTGTAGAGATCGTCTCGGACTTCAAC__TGA__TTCTGGGGCTTCCCGGCGAAGCGGCGCATCGAGAGGGTGTCCCGGATGCCCCAGTTCGCCGAGACCGCTGATATTGAGATGAACTTCATGCCCTACTCCCTCTACCCGGAGCTGCCCGGGGGCCCGGGGGTGAAGAAGGCGGAGTTCCTAAAGGACTTCACGGAGAGGGTGCGCGGGATCAAGCCGGGCACGCCGGAGGCGGCGGAACGGGAGAAGAAGCTGGAGAACTTGAAGGCAGCATGGAAGGCCGAGGGCCTCAAGCTCTCCTTCGGGGGGAACACCGGCAGCACCTTCGACGCCCACCGACTGGTGTCGCTTGCACGGAAGCAGGGCAAGGAGGATCCGCTCGCAGAGGAGCTCTGGACGAACTACCACGAGCAGGAGAAGTGTTTGAGTGATCGGGAGGTGCTGCTCACCGCGGCGCGGAAAGCCAAGGTCGACGGCGCTGAGGCGATGCTGGACAGCCGTCAGGAAGTGATAGAGGTCCAGGGGAAGTACCAGGAGTACATGGGTGCGATGGGCATCACGGCGGTGCCCTTCTTCATCATCAACGGGAAGTACACCGAGATGGGCGCGCAGGACTGCGAGTTCTTCGTCAATTTGTTCTCCTGGATCATCGACGGGGGATTTTACATGCCCACAGGCGAGCTCGCCCCAGCGATCCGGTGCGAC
>AACY01573628 AACY01000000, DsbA-like, ORF location: 28_795, TGA position: 91..93, protein sequence
VAPFPNASAAVGSPQKKKKKILVEIVSDFNuFWGFPAKRRIERVSRMPQFAETADIEMNFMPYSLYPELPGGPGVKKAEFLKDFTERVRGIKPGTPEAAEREKKLENLKAAWKAEGLKLSFGGNTGSTFDAHRLVSLARKQGKEDPLAEELWTNYHEQEKCLSDREVLLTAARKAKVDGAEAMLDSRQEVIEVQGKYQEYMGAMGITAVPFFIINGKYTEMGAQDCEFFVNLFSWIIDGGFYMPTGELAPAIRCD

>AACY01443981 AACY01000000, DsbA-like, ORF location: 170_901, TGA position: 55..57
GTGGCGCGGCCGTATGCCTTTCGTGTCGAGGCAGATTTTGTCACCTGCACACAG__TGA__CCACACGGGTACGTGGGAAAGAAGCACATGGAGCACGCACTCCGTGACTTTCACGAATCGCACCCGACAGTGGCACTTGCGCTCAACGTCACCCGCCGGCCATTTTCCTTCCTCGGCCAACAACCGGCGGACGAAGACAACGGTCACGCAGAGGCATGGGGAGGCTTTCCTCGGCTCAAGCGCAAGGGGATTTGGCATGAGCGCCTTGCAGATTACTCGGGTTCACCAGAAGGCCGTGATCAGTTCGAGGCGCACATGGCGAAGCTCGGCACTGCGGCAGGTGTCAGGTTCGATTTCAACACCTACATCGACCGCCAGCCCATAGAGAGCCAGAGGCTACTGCTGTGGGCTGGTCGCTTTGGGAAAAGTGAGGAGTTTATGACGGCATTAAGCGACCGCCACTTCCAGCGTGGCTCGCAAGGTGAATCCGCCTCGAAACGGCCGACCCTACTCGCCGCCGCCGATGAGGCTGGTCTCGACGTGGCCAGCGCGGAGGCGTTCCTCGATTCTGACGAGCTTTACGAGGAGGTATGGCGCTCCTACGGTGAAATGCCACGCAAGGGCATCCACGGCATACCACTTTTCTGCTTCTCGATCCCCGAGGTGGGGCTTTGGAGCGGACCCTTCCGCAACGCCAACGCCGACGCGACAGTAAATGGTTCCGCTGACAGGTGA
>AACY01443981 AACY01000000, DsbA-like, ORF location: 170_901, TGA position: 55..57, protein sequence
VARPYAFRVEADFVTCTQuPHGYVGKKHMEHALRDFHESHPTVALALNVTRRPFSFLGQQPADEDNGHAEAWGGFPRLKRKGIWHERLADYSGSPEGRDQFEAHMAKLGTAAGVRFDFNTYIDRQPIESQRLLLWAGRFGKSEEFMTALSDRHFQRGSQGESASKRPTLLAAADEAGLDVASAEAFLDSDELYEEVWRSYGEMPRKGIHGIPLFCFSIPEVGLWSGPFRNANADATVNGSADR


>AACY01041448 AACY01000000, Glutathione S-transferase, ORF location: 638_955, TGA position: 37..39
ATGACCAGCAAATACCATCTAATTAGTTTTGTTACC__TGA__CCATGGGTCCAGCGTGCCGTGATAGTTTTGCGCGCAAAAAATGTAGAATTTGAGGTTACCCATATAACAGCTGATAATAAGCCGGACTGGTTTTTGGAAGTTTCCCCTCACGGAAAAGTGCCACTTTTGATGGTTGATCAAGAGGTGCTTTTTGAGTCAAATGCGATCGTAGAGTTTTTGGATGAGACAATTAAACCCCGGCTACATCCTGAAGACCCCATTAACGAGCTGAGAATAGGGCGTGGACGGACTTTGTCCCAAGTTTTGCTGTCGCATTAA
>AACY01041448 AACY01000000, Glutathione S-transferase, ORF location: 638_955, TGA position: 37..39, protein sequence
MTSKYHLISFVTuPWVQRAVIVLRAKNVEFEVTHITADNKPDWFLEVSPHGKVPLLMVDQEVLFESNAIVEFLDETIKPRLHPEDPINELRIGRGRTLSQVLLSH

>AACY01575427 AACY01000000, Glutathione S-transferase, ORF location: 381_833, TGA position: 34..36
ATGGAATACCCGATATTATATTCATTCAGGCGT__TGA__CCATACGCAATACGAGCTAGGCTAGCTCTATCTTACATGAATATTCCTTTTGCAATTAGGGAGATTCTGCTAAAAGATCGCCCAAAGTCACTTTACGACATATCTCCAAAAGGGACAGTACCTGTTTTGCATTTGCCGAATAATGATATACTTGAAGAGAGCCTTGATATAATGCACTGGGCCCTCGAAAGAGGGGTTCAGAATTGGTACCAAAACAATAAGACTAAGCAAGATAAAATGATAGATTTGAATGATACAGAATTCAAATTTTGGCTTGATAAATATAAATATCATGTTCGTCATCCTGATAAATCGAAAAATTACTACAGGAAAAAATGTGGCTCTATTCTAAACCCTTATGAAAAATATTTATCAAAAAGCTATTTCCTTATTAGTAATGAATGTAGTCTGGTA
>AACY01575427 AACY01000000, Glutathione S-transferase, ORF location: 381_833, TGA position: 34..36, protein sequence
MEYPILYSFRRuPYAIRARLALSYMNIPFAIREILLKDRPKSLYDISPKGTVPVLHLPNNDILEESLDIMHWALERGVQNWYQNNKTKQDKMIDLNDTEFKFWLDKYKYHVRHPDKSKNYYRKKCGSILNPYEKYLSKSYFLISNECSLV

>AACY01726075 AACY01000000, Glutathione S-transferase, ORF location: 472_2, TGA position: 37..39
ATGGCTAAAAATATTCATTTGATAAGCTCTGTTACT__TGA__CCTTGGGTCCAGCGCGCCGTGATCGTGCTGCGTACCAAGGAAGTTGAATTTGACGTCACATATATCAATTTGCGTGAAAAGCCGGATTGGTTTTTGAAAATTTCACCACACGGCAAGGTGCCGGTGCTGAAAGTTGATGACGAAATTTTGTTTGAATCCAATGCCATTGCAGAATATTTGGACGAAACGGTCTTACCCCAATTGCATCCAGCGGACCCAATTAAGCGTGCACGCAATCGTGCGTGGACAGATTTCGTTCCGGATTTTTCTAAGGGCCTAAGTGCTGCCTATCGGCGGGATACACTAGAGGAAATGGAAGAAGGTCGCGCGGATGCCAAGAAAGTTCTTGGTAAGCTGGAGGATGCTATTAAAAGCGAACGCATCAATGACGGCCCGTATTTCAATGGCGATACGCTTTGTCTCGTTGATGCT
>AACY01726075 AACY01000000, Glutathione S-transferase, ORF location: 472_2, TGA position: 37..39, protein sequence
MAKNIHLISSVTuPWVQRAVIVLRTKEVEFDVTYINLREKPDWFLKISPHGKVPVLKVDDEILFESNAIAEYLDETVLPQLHPADPIKRARNRAWTDFVPDFSKGLSAAYRRDTLEEMEEGRADAKKVLGKLEDAIKSERINDGPYFNGDTLCLVDA

>AACY01615117 AACY01000000, Glutathione S-transferase, ORF location: 344_45, TGA position: 43..45
ATGGAATACAACAAATATCCTATTCTATATACATTTCGAAGG__TGA__CCGTGGGCAATTCGTGCCAGGATGGCACTATCTGAATCAAAAATAACTATAGAATTACGTGAAATATCGTTAAAGGATCGGCCTGATTCCCTATATAAAATTTCTGCAAAAGGGACCGTCCCCGTACTGCAAATAAATAAAGATCAAATTATCGATGAGAGCCTTCAAATTATGTTATGGGCAATCGACCAATCAAATTTAAATTGGCTTCAAGAAAATCCTAAAGAGCAAATGGATATTATTAAGATGCAATGA
>AACY01615117 AACY01000000, Glutathione S-transferase, ORF location: 344_45, TGA position: 43..45, protein sequence
MEYNKYPILYTFRRuPWAIRARMALSESKITIELREISLKDRPDSLYKISAKGTVPVLQINKDQIIDESLQIMLWAIDQSNLNWLQENPKEQMDIIKMQ


>AACY01185238 AACY01000000, Deiodinase-like, ORF location: 760_341, TGA position: 16..18
TTCGGCTCCTACACA__TGA__CCGCCCTTCCGGGAACAGGCCGGGCGCCTGAACGAGATTTACCGGGAACTCCAAGATAGCACCGAGTTCTGCTGCGTTTATATCAAAGAGGCCCATCCCCTGGACGGCTGGGTCATTCCCAGTAACACCGATGAAGGCATCGTCTTTGACAGCCCGGAGACTGATGACGAACGCGCGGCCATCGCAAATGTTTGCATGATGCGCTACCACTTTCCGTTCCGCATGGTCCTCGACACCATGGACGACGCGACGGAAGCCAGATACATCGCCGAGCCGGACCGGCTCTACGTGGTGGGCGCAGACGGCTCCCTCGCCTGGAAGTCAGGACTGGGGCCATTCTACTTCGACGTGGAAAGCTGGTATGAGGCGTTGAAGAGGGAAATCAAAAAAGAGGTCTGA
>AACY01185238 AACY01000000, Deiodinase-like, ORF location: 760_341, TGA position: 16..18, protein sequence
FGSYTuPPFREQAGRLNEIYRELQDSTEFCCVYIKEAHPLDGWVIPSNTDEGIVFDSPETDDERAAIANVCMMRYHFPFRMVLDTMDDATEARYIAEPDRLYVVGADGSLAWKSGLGPFYFDVESWYEALKREIKKEV

>AACY01143874 AACY01000000, Deiodinase-like, ORF location: 665_844, TGA position: 43..45
ATGCGAGGAAAAACTGTAGCTCTTTCTTTTTGTTCTTATACT__TGA__CCACCATTTCGAAAACAGGCCGTGCGCCTGAATGAAATCTATCAAAAATATAAGCATCAAGTAGAGTTTTTTACAATTTATATTCGTGAAGCCCATCCGTCTGATGGGTGGCAGGTTCATGAAAATCTTGAG
>AACY01143874 AACY01000000, Deiodinase-like, ORF location: 665_844, TGA position: 43..45, protein sequence
MRGKTVALSFCSYTuPPFRKQAVRLNEIYQKYKHQVEFFTIYIREAHPSDGWQVHENLE

>AACY01373286 AACY01000000, Deiodinase-like, ORF location: 572_877, TGA position: 25..27
GTGATCATCTTCGGGTCCTACACG__TGA__GGTCCTTTTTCGCGTGAGGCCGGGCGCCTCCAAAAAGCTTACGAAACCTACGGCAAAAAAGCGGACTTTTACTGGGTCTACATCCGCGAAGCGCATCCCTTAGGTTCATCGCGCCCGTCACCCTTGCAAATTGCCCAGCCCAAAACCTACGGAGAACGCCAGCAAATTGCCCTGACTTGTTCAGCTGGACTAAATCTCACAATTCCGCTTTTGGTGGATGACATTAACGACACGGTAGCCAGTGCCTTTAGTGCATTCCCTGATCGACTCTATATC
>AACY01373286 AACY01000000, Deiodinase-like, ORF location: 572_877, TGA position: 25..27, protein sequence
VIIFGSYTuGPFSREAGRLQKAYETYGKKADFYWVYIREAHPLGSSRPSPLQIAQPKTYGERQQIALTCSAGLNLTIPLLVDDINDTVASAFSAFPDRLYI

>AACY01552292 AACY01000000, Deiodinase-like, ORF location: 499_2, TGA position: 151..153
ATGCAAGCATTTATAGATTTTCCTAGTATTGCAAATGCTGGAACAAAAGCACCTGAAGGCAAGGTATACAATGTTAAGGAAGAAGAATGGGAAGAACTTTCAACATATTGGAAAGAAAAAACTACTATCATAGAATTTGGTTCTATAACC__TGA__TCTGAATGTGCCCTGGCGGCGCCAGGATTTGATAAATTAGTTGAAGAATTTGGAGACAAATTTAATTTTGTATTTATATATACCCGAGAAGCTCATCCTGGTGAAAAAATACCCCATCTTAGTTCTTTTGAGCAAAAAATCGAACATGCAAAATTAATGACAAAAAAATACATTAACAGAACGATGTTAGTAGATTCTCTTGAAGGAGAAGTTCATGAGTCTTATGGTAGACTCCCTAATATGACATATATAGTGAACAGATATGGGAATGTTATTTACAAATCAGATTGGACGGACCCATCTACAATCAAAATGGCTTTAAATCATTATCAAGAAGAACGAAAA
>AACY01552292 AACY01000000, Deiodinase-like, ORF location: 499_2, TGA position: 151..153, protein sequence
MQAFIDFPSIANAGTKAPEGKVYNVKEEEWEELSTYWKEKTTIIEFGSITuSECALAAPGFDKLVEEFGDKFNFVFIYTREAHPGEKIPHLSSFEQKIEHAKLMTKKYINRTMLVDSLEGEVHESYGRLPNMTYIVNRYGNVIYKSDWTDPSTIKMALNHYQEERK


>AACY01592196 AACY01000000, Thiol-disulfide isomerase-like, ORF location: 171_1, TGA position: 31..33
ATGGTATTAGTTGATTTTGAGACTGATTGG__TGA__ACTTGGTGCGATCGCTTGGATAGCGATACATACACTGATGAAAGAATTATAGAGTTTGCAAAAAATAATCTTATATCGATTAAAATTGACGCAGAAAAAGGTGCTGGCCCTGAACAAAAAATAAAATATCGCATCGGA
>AACY01592196 AACY01000000, Thiol-disulfide isomerase-like, ORF location: 171_1, TGA position: 31..33, protein sequence
MVLVDFETDWuTWCDRLDSDTYTDERIIEFAKNNLISIKIDAEKGAGPEQKIKYRIG

>AACY01546613 AACY01000000, Thiol-disulfide isomerase-like, ORF location: 759_1, TGA position: 25..27
ATGTTAGATTTTTATTCTCCTTGG__TGA__GGTGCCTGTAATCGGTTGGATACTGATACATTTTCTGATAAACATGTGATTGATTTTAGTCAATCTAATTTTATTAACTTAAAAATAAATACTGATACAGATGAGGGCTTCCAGCTATTTAAAAATTTTCATGGAGTTTCTTTGCCAACTATATTATTCCTTAATTCAGATGGAAATGAAATTGATCGTTTGATTGGATATAATGATGTTAATACTTACCTAGGTAAAATTAATGATGTAGTAAAGGGTGTTAATACATTAGATTACTTTTTGCAAATATATAATCAATATTCAGACTCATCTTTGATATCATTAAAGATTGGCAATAAGTATTTGGAAAGAAATCTAATTGATGATGCAAAGCCTTTTTTCTATAATGTATTAAATGGAAAAAATAAGAAATATTATCAAGAGGCAGAATACCGTCTTGCATATTTAGAATATGAAAATAATAATTTCGAACCATTATTAACTTTTATTGATAATAATCCTAATTCTGATTTTACCTATACTGGCATTCGTACTGTGATTAGATATTATCGTGGACAGTCTGATACCATATCGGAAGTAGCATATTATAAAAAATTAATCAATTTCTTTCCAACAGACCCTAATGCATTAAATAGTTATGGTTGGCGTATGTCTGAATTAGAAATGAATTTAGATGATGCATTAGAAAAAACACAATTAGCCGTGCAATTATCTAATGATAATATAGGAACAAAGGCAAAT
>AACY01546613 AACY01000000, Thiol-disulfide isomerase-like, ORF location: 759_1, TGA position: 25..27, protein sequence
MLDFYSPWuGACNRLDTDTFSDKHVIDFSQSNFINLKINTDTDEGFQLFKNFHGVSLPTILFLNSDGNEIDRLIGYNDVNTYLGKINDVVKGVNTLDYFLQIYNQYSDSSLISLKIGNKYLERNLIDDAKPFFYNVLNGKNKKYYQEAEYRLAYLEYENNNFEPLLTFIDNNPNSDFTYTGIRTVIRYYRGQSDTISEVAYYKKLINFFPTDPNALNSYGWRMSELEMNLDDALEKTQLAVQLSNDNIGTKAN

>AACY01075364 AACY01000000, Thiol-disulfide isomerase-like, ORF location: 795_1133, TGA position: 22..24
ATGTGGTTTTGGTCCCCCAAT__TGA__GGGCAATGCCGAGCTGAAGCATCTGCGGTCGCAGAACTCAAACGAACGTATCAAGACAGTATTCAATTCATTGGAATTGCGAGCAGAGGAGACCTTACACAAGTTGAGGAATTTATTGAACGCTATTCTGTATCTGCTTTACCTCATGTGTTTGATGAGCAGGGAGATATCTGGCGTCAATATAAGATCTCTTCACAACCAGCCTGGATCTTTACTGACTCAAACGGTAATCAAGAGCGAGTCATTGGCGCGCTGAGTGACTCAGAAATAAGAAAAAAACTCGAAGATCTTCAAAAACCTAATCCTGTGAACTAA
>AACY01075364 AACY01000000, Thiol-disulfide isomerase-like, ORF location: 795_1133, TGA position: 22..24, protein sequence
MWFWSPNuGQCRAEASAVAELKRTYQDSIQFIGIASRGDLTQVEEFIERYSVSALPHVFDEQGDIWRQYKISSQPAWIFTDSNGNQERVIGALSDSEIRKKLEDLQKPNPVN

>AACY01523057 AACY01000000, Thiol-disulfide isomerase-like, ORF location: 504_878, TGA position: 166..168
GTGACAGCGGTCGAGCCGACCCAAAGTCCCACTGCGAAAGAAAAAGTTGGCCTTGGAGTACCGGCCGCACTGACAACGTTGGAGGGTTTCACTCTCTTCGGGGAGCCATTTGATCCTTTGTCCCTCGCTCAACGTGAGGTTCTCTTATGGTTTTGGGCTCCCTGG__TGA__GGTGGTTGCAACAGGGAAGCAGCGGCGGTCGCCGCTCTAAGTGATGAAAGCAAAGTAGCTATTATTGGGCTTCCCGGGCGTGACGAACGCGCGGGGTACTTGGACTTTGTTGAGCGTCATAATCTAGGTCATTTGACCCATATTGAGGACCCCGATGGAACTCTCTGGGACTATTTCGGCGTTTCTTCTCAGCCGTCATGGATT
>AACY01523057 AACY01000000, Thiol-disulfide isomerase-like, ORF location: 504_878, TGA position: 166..168, protein sequence
VTAVEPTQSPTAKEKVGLGVPAALTTLEGFTLFGEPFDPLSLAQREVLLWFWAPWuGGCNREAAAVAALSDESKVAIIGLPGRDERAGYLDFVERHNLGHLTHIEDPDGTLWDYFGVSSQPSWI


>AACY01102305 AACY01000000, CMD domain-containing protein, ORF location: 209_787, TGA position: 175..177
ATGTTTGGAAGAGTTGCAAACGCTGTAAGGGTTGCCAGCCACTCGCCCAAAATAGCTCAATCTTTGTTTAGCTTTATTGTTTCTGGTTTGAGGGAGGAAATTTCTGAAATTTTGGATAAAAGAATAAAATGCTTGGTTATACTAAAAACTTCGACACTCAACCAGTGTGCGTAT__TGA__ACAAGTCACAATGTCACGCTCGGTCGAGCGTTAGGGTTTTCAGAAGACTTAATTTCTGATATTTCCGGTAATTATTTGCAATCTACTCATTTTTCTCGAGCTGAAAAGGCTGCAATGAAATGGGCTGAAGTTATGACAGAAAAACACTATCAAGGTTCTGCTGGTAGGCCACCCACCCATCATCTAGCTATGACTGAACTTAAAAAATACTTTACTGAAGAACAAATTGTAGAGATTTCTTTTGTGTGTGGTTTTTTTAATTTTTGGAATCGGTTCACGGATAGCCTTGAGATTGATATTGAGGATAATCCCGTGATGTCACTTTTTACAAAATCCACTGCAATAAATCCAAATGACTATGTTGCGTTTATGAGGGACTGTTGGTGGAATAACAAGAAATAA
>AACY01102305 AACY01000000, CMD domain-containing protein, ORF location: 209_787, TGA position: 175..177, protein sequence
MFGRVANAVRVASHSPKIAQSLFSFIVSGLREEISEILDKRIKCLVILKTSTLNQCAYuTSHNVTLGRALGFSEDLISDISGNYLQSTHFSRAEKAAMKWAEVMTEKHYQGSAGRPPTHHLAMTELKKYFTEEQIVEISFVCGFFNFWNRFTDSLEIDIEDNPVMSLFTKSTAINPNDYVAFMRDCWWNNKK

>AACY01567769 AACY01000000, CMD domain-containing protein, ORF location: 113_562, TGA position: 40..42
GTGATCTTAAAAACATCGACCTTAAATGGTTGCGCTTAT__TGA__ACCAGCCACAATGAAACGCTCGGTCGAGCGTTAGGTTTTACAGACGATATCATTGAGGCGATTTCCGGTGACTACCAGAACTCGAACCATTTTTCGGATGCTGAAAAAGCCGCCATGAAGTGGGCCGAGGTGATGACGGAGAAACAGTACCAAGGCGGCCCTCGCAAAAAACCGCAACACCGCGTCGCCTTCGCCGAACTGGAAAAGCATTATTCCGGCGAGCAAATTGTCGAAATCGCCTTCACCTCAGGCTTTTTCAATTTTTGGAACCGTTTTACCGACAGCTTCGAGATCGATATAGAGGACAACCCGGTAATGTCTCTGTTCAAGAAATCCACCACCATCGATCCAGAGGATTACGCGGCATATATGCAATCTTGTTGGTGGAACGACAAAGAGGGGGCCTGA
>AACY01567769 AACY01000000, CMD domain-containing protein, ORF location: 113_562, TGA position: 40..42, protein sequence
VILKTSTLNGCAYuTSHNETLGRALGFTDDIIEAISGDYQNSNHFSDAEKAAMKWAEVMTEKQYQGGPRKKPQHRVAFAELEKHYSGEQIVEIAFTSGFFNFWNRFTDSFEIDIEDNPVMSLFKKSTTIDPEDYAAYMQSCWWNDKEGAu

>AACY01716242 AACY01000000, CMD domain-containing protein, ORF location: 642_911, TGA position: 64..66
GTGGATCATAAGCTTAAGGAGGTTATCCGGGTTCAGCTCTCCCGTGCTGCTGATTGCAACTAC__TGA__GGCAACGTGCGGTCTGCTTCGGCGAAGCAGCAAGGTTTGACGGAAGAATTGATCGATGACGGCATCGACAATTACGAGACCTCTGATAATTTTACAGAGGCGGAAAAAATGGCGCTCAAATACAGTGAGCTGATGGACACAGCCCCGGAAAAAATAGACGCTCAATTTTATAGAGAGCTCGGTAAATATTTCACGACCGAG
>AACY01716242 AACY01000000, CMD domain-containing protein, ORF location: 642_911, TGA position: 64..66, protein sequence
VDHKLKEVIRVQLSRAADCNYuGNVRSASAKQQGLTEELIDDGIDNYETSDNFTEAEKMALKYSELMDTAPEKIDAQFYRELGKYFTTE


>AACY01688758 AACY01000000, CMD domain-containing protein, ORF location: 471_701, TGA position:64..66
GTGGATCATAAGCTTAAAGAGATTATCCGGGTCCAGCTCTCCCGTGCTGCTGATTGCAACTAT__TGA__GGCAACGTGCGGTCTGCTTCGGCGAAGCAGCAAGGTTTGACGGAAGAACTGATCGATGACGGCATCGACAATTACGAGACCTCTGATAATTTTACAGAGGCGGAAAAAATGGCGCTCAAATACAGTGAGCTGATGGACACAGCCCCGGAAAAAATAGACGCT
>AACY01688758 AACY01000000, CMD domain-containing protein, ORF location: 471_701, TGA position:64..66, protein sequence
VDHKLKEIIRVQLSRAADCNYuGNVRSASAKQQGLTEELIDDGIDNYETSDNFTEAEKMALKYSELMDTAPEKIDA


>AACY01574522 AACY01000000, Hypothetical protein 1, ORF location: 399_863, TGA position: 79..81
GTGTGGGATAGAGCGCTCTCCAGGCCCCAAGTAGAGTTATTGGCATCGACAGTTTCGGCACTCAATGAGTGTTTCTAC__TGA__ACGGCGGCCCACGTATCGTTGCTCCGTGCGAGTAGCGAAGCCCTGAATTCGGAAGTCGACCTCGAACAGCTCGAAGCCGGCGCGGACGTGACTCACGGAGAACTGCTTGTTCGTTACGCCGAGTCCGCGGTTCGTCAAGACAGCGACCTAGGTAAAGTGCGGACGGGGTTAGAAGCACAGGTCGGCCCTGGGGGAGTTATCGAAGCTGCGGCGACTGTTGCTGCTTTCGAGGGCTTGAACCGCATCGCTGATGCCACCGGTATTCAACTCGATTCTGGCCTAGCTGATGAATCGGCAGATTTTCGAATGGTGTTAGGCCTGGATGCTTACGCGGGCGCGGCGAGCACCGAGGCGGCAGGCGTTCCGACACGAGCGACCGAT
>AACY01574522 AACY01000000, Hypothetical protein 1, ORF location: 399_863, TGA position: 79..81, protein sequence
VWDRALSRPQVELLASTVSALNECFYuTAAHVSLLRASSEALNSEVDLEQLEAGADVTHGELLVRYAESAVRQDSDLGKVRTGLEAQVGPGGVIEAAATVAAFEGLNRIADATGIQLDSGLADESADFRMVLGLDAYAGAASTEAAGVPTRATD

>AACY01114593 AACY01000000, Hypothetical protein 1, ORF location: 546_139, TGA position: 49..51
ATGGAATTTTTAGCTGCTCGAGCCTCCGCATTACTTGGGTGTTATTAT__TGA__ACTACATCACATGCGATGCGGCTCGGTATGAGCGGCAAGGATACTGGAGATCACTACAATTTGGAGTCTGTCATGAATGGTAATATGGCAGACAATCTGTTACCTAATGGTGTAATATTAAACGAATTTTTAGAAGCAATTTTTGCCCGAGACTCGAGCCGCTTAAAGGACGCCCAAAATGGTATTATTGCAGCAATGGGTGAGCAAGCCTTAGTGGATGCAGCTGCAACTATTGCTGCTTTTAATGCATACCCACGTATGGCGGACTCTACAGGAATTCCCCTGGAAAGTGGCAAAGAGGAGATAACCCAGGAATTGCGGGCGGAATTAAGATTAGATAGATTGCAACATACATAA
>AACY01114593 AACY01000000, Hypothetical protein 1, ORF location: 546_139, TGA position: 49..51, protein sequence
MEFLAARASALLGCYYuTTSHAMRLGMSGKDTGDHYNLESVMNGNMADNLLPNGVILNEFLEAIFARDSSRLKDAQNGIIAAMGEQALVDAAATIAAFNAYPRMADSTGIPLESGKEEITQELRAELRLDRLQHT

>AACY01283071 AACY01000000, Hypothetical protein 1, ORF location: 214_624, TGA position: 28..30
GTGTCTTCGGTTAACGAGTGTTTTTAC__TGA__ACCAGCGCGCACGCAACGATGCTCCGTGTGAGCGCGATGACCACCGAAACAGACGTCGACTTGCAGGGCGTCAATGGCGATGCAGCTAGCGCTGCCAAGGGTATCGAGTATGGCGCTGAACTAATGAGTTTCGCGGAAAGTCTGGCTCAACGAGATGACGAGGCGCTTGCTAGCGCTCGTATGACTTTGCAGCGAGTCGCCGGTGATAGGGTGATAGTGGATGCCGCCGGTGTCGCCGCGAATTTTCAGCGCATGGTGAGAATTGCTGATTCCATCGGCATTCCCTTCGACAACATGCAAAGCGACTTTGTGAATAGCATTCAAGCGGAGCTGGGTCTGACGCGCTTTGCCAGCGCCCAGCATTCGCTCGTAGACGGTTAG
>AACY01283071 AACY01000000, Hypothetical protein 1, ORF location: 214_624, TGA position: 28..30, protein sequence
VSSVNECFYuTSAHATMLRVSAMTTETDVDLQGVNGDAASAAKGIEYGAELMSFAESLAQRDDEALASARMTLQRVAGDRVIVDAAGVAANFQRMVRIADSIGIPFDNMQSDFVNSIQAELGLTRFASAQHSLVDG

>AACY01433118 AACY01000000, Hypothetical protein 1, ORF location: 420_743, TGA position: 40..42
GTGGCTGGTAGAATATCTGCTCTTAATGAGTGTTTTTAT__TGA__ACTAACGGACATGCAAAAGCACTCCGTGAGGGTGCAAAATTAGCAGGGCATAAGGTTAATCTTGGTGCATTAATGAACACGCAATTGGATATTCGTTTTCCTGGTGGGAAGGAGTTGTTAGAATTTTCTAATACTCTGCTGGGGGCCAATGTAAGTGAACTTAATACAGCAAGGAGAAATCTTGAGCAAACCCTCGGGCCGGCAGCTGTAACCGCTGCGTCAAGTATAGCTGCATCTTTTTTCAAGAATGACAGAGTCGCAAATGGATCCGGCATACCA
>AACY01433118 AACY01000000, Hypothetical protein 1, ORF location: 420_743, TGA position: 40..42, protein sequence
VAGRISALNECFYuTNGHAKALREGAKLAGHKVNLGALMNTQLDIRFPGGKELLEFSNTLLGANVSELNTARRNLEQTLGPAAVTAASSIAASFFKNDRVANGSGIP


>AACY01016424 AACY01000000, Rhodanase-related sulfurtransferase, ORF location: 1677_1901, TGA position: 97..99
ATGGATAGGCAAACTCACCTCTTCAGATCTGAAGAGGATATTAAAGCTATCTTAGCAGATAATGGGATTGCACTAGATAAAGCCATATATACTTAT__TGA__CAGGCTGGAGTGCGTGCGGCGCACGCAAACTTTGTTCTTCAGTTGATAGGACAATCTGAGGCTCGCGTTTATGACGGATCAATGGGGGAATGGGCTAATTTGGAGGATACTCCCCTGGTTAAATAA
>AACY01016424 AACY01000000, Rhodanase-related sulfurtransferase, ORF location: 1677_1901, TGA position: 97..99, protein sequence
MDRQTHLFRSEEDIKAILADNGIALDKAIYTYuQAGVRAAHANFVLQLIGQSEARVYDGSMGEWANLEDTPLVK

>AACY01314374 AACY01000000, Rhodanase-related sulfurtransferase, ORF location: 393_142, TGA position: 124..126
GTGAACATTGAGTGGCTAGAATTTATTGATGAAAATAATAACAATAAATTTAAATCACAAAATGAAATTGAAAGTATACTTAACAAACAAAATATTACCTACGAAAAACAAATAGCAACTTAC__TGA__CAAGGTGGCATACGTGCGGCGCATGTATTTGTGGTGTTAAAATTAATTGGTTATAAAAATATTAAAGTTTATGATGCTTCGATGGGAGAATATGCAAATCTAGAAAATACCGAATTAGAAATTTAA
>AACY01314374 AACY01000000, Rhodanase-related sulfurtransferase, ORF location: 393_142, TGA position: 124..126, protein sequence
VNIEWLEFIDENNNNKFKSQNEIESILNKQNITYEKQIATYuQGGIRAAHVFVVLKLIGYKNIKVYDASMGEYANLENTELEI

>AACY01110644 AACY01000000, Rhodanase-related sulfurtransferase, ORF location: 650_1135, TGA position: 337..339
ATGCATGAGAACAAGCCAGTTTCTATAGATAGGCCAATAGATTTAAATGTAGTATTTACTCCAAAAGCCAATAAGGATTTGATTTGTACTATTGATGATCTTAAATCAAATTTAGATAATGAAGATTATTTAATTATTGATGCTAGGGCAGACGGGGAGTGGGATGGTACCAATGATCGAGGTAATAAAAGGTCCGGTAGGGTTCCAGGAGCTATTCATATTGAATGGCTAAATTTTATTAATAGAGGAAAAGATAAAACATTTAAAACCCCCGAACAGATATTTGAAATATTGAATAATGCTGGAGTAGACCCAGAGAAACAGATTGTTACATAT__TGA__CAGGGTGGTATACGTGCGGCGCACGTTATGTTTGTATTAGCTCTTGTTAGCACATTCTCTCCAAATATTAATTATGATAGGGTGAAAGTTTATGATGGCTCAATGGGAGAATGGGCTAATCGTGATGACACACCATTAATCAAGTGA
>AACY01110644 AACY01000000, Rhodanase-related sulfurtransferase, ORF location: 650_1135, TGA position: 337..339, protein sequence
MHENKPVSIDRPIDLNVVFTPKANKDLICTIDDLKSNLDNEDYLIIDARADGEWDGTNDRGNKRSGRVPGAIHIEWLNFINRGKDKTFKTPEQIFEILNNAGVDPEKQIVTYuQGGIRAAHVMFVLALVSTFSPNINYDRVKVYDGSMGEWANRDDTPLIK


>AACY01145085 AACY01000000, OsmC-like, ORF location: 451_864, TGA position: 118..120
ATGCTTCACAAAGCTACTAGAAATCAATTTACCTTTTATTCCGATGAACCTGAACGATTAGGAGGAGATGCAAACCACCCTGCTCCTTTAGCATATATTGTTGCCGGAATCGGATTC__TGA__CTACTTACACAACTGAAGCGGTACGCTTCAATGAGAAAAGTAGGAATTACTTCTGCCAAAGTACACGTTGAACTTGACTATTATCTTAAAGGATCTGTTAAACAAGGTACTGTAGAAAATAAAGTAACCGAAGTGAGAAGTGATTTTACTGTAGAGTCCAAAGATCCTGACTCTGATGTTTTAGAAATAATAAGAATCGCAAAACAAGGTTGTTTCGCTGAAAATCTTGTTAAAAATGCTGTACCTTTAAAAAGTTCATGTCTCCTTAACGGAAAAGAAATAGATGTAACATAA
>AACY01145085 AACY01000000, OsmC-like, ORF location: 451_864, TGA position: 118..120, protein sequence
MLHKATRNQFTFYSDEPERLGGDANHPAPLAYIVAGIGFuLLTQLKRYASMRKVGITSAKVHVELDYYLKGSVKQGTVENKVTEVRSDFTVESKDPDSDVLEIIRIAKQGCFAENLVKNAVPLKSSCLLNGKEIDVT

>AACY01369469 AACY01000000, OsmC-like, ORF location: 870_520, TGA position: 55..57
GGAGAAAATGAATTTCCTGCTCCTTTAACTTATGTAGCCTCTGGAATAGGGTTT__TGA__CTACTGACTAACCTGAAGCGGTACGCTTCAATGAAAAAAATTTCAATAAAATCTGCTCAAGTCAAAATCGAGTTGGATTTTTACTTATTTGGATCTATTGTTGATGAAAATATTGAAAGTGGTGTTTCGGAAGTTCGAAGCTTTTTTGAAGTCTCTTCAGAGGACAATTTTGAAGATGTTTTAAGCGTTATAAAACTTGCTAAAAAAGGGTGTTTTGCAGAAAGTCTAGTTATTAACCCAGTAAATCTAGAAAGTGTTTGTATAATCAATGGCAAAAAAATAGAAAATCTCTAA
>AACY01369469 AACY01000000, OsmC-like, ORF location: 870_520, TGA position: 55..57, protein sequence
GENEFPAPLTYVASGIGFuLLTNLKRYASMKKISIKSAQVKIELDFYLFGSIVDENIESGVSEVRSFFEVSSEDNFEDVLSVIKLAKKGCFAESLVINPVNLESVCIINGKKIENL

>AACY01451825 AACY01000000, OsmC-like, ORF location: 387_70, TGA position: 25..27
ATGCTTGCAACCGCAATAGGATTT__TGA__CTACTTACTCAGGTTGCGCGGTACGCGCATATGCTGAAAATGGAAATAAAAAGCGGAAAATGTCATGTGGAAGGAGATTATCTTCTCCATGGTTCTGTTATCAAAGGTACTGTAAATGTAGACCATCAAGGATTCCGTACGCACTTAGAAATAGAGTCAGATGAAGATGAAAATAAAATCGCACATCTCATCAAATGTGCTAAAGGAGGATGTTTTGCAGAAAAGCTCATTGTGCAACCAGTTCCTTTAGAAGGAAAAGTCACAGTGAATGGAAAGGAATTAGAAATCTAA
>AACY01451825 AACY01000000, OsmC-like, ORF location: 387_70, TGA position: 25..27, protein sequence
MLATAIGFuLLTQVARYAHMLKMEIKSGKCHVEGDYLLHGSVIKGTVNVDHQGFRTHLEIESDEDENKIAHLIKCAKGGCFAEKLIVQPVPLEGKVTVNGKELEI


>AACY01115178 AACY01000000, DsrE-like, ORF location: 437_601, TGA position: 40..42
ATGGAAAACATTTTGAATGAAAAAGTTCCCATATACATA__TGA__GGAGGCTGCGCAGAGGCACGTGGTGTCTCAGAAAGTGATTTGATTGGAAAGAATGCGAAAATCATCAATCCGAAAATAGCGGCGGATCTTGTTGTAGAAGCGGATCGGGTTGTGACATTTTAA
>AACY01115178 AACY01000000, DsrE-like, ORF location: 437_601, TGA position: 40..42, protein sequence
MENILNEKVPIYIUGGCAEARGVSESDLIGKNAKIINPKIAADLVVEADRVVTF

>AACY01486889 AACY01000000, DsrE-like, ORF location: 618_758, TGA position: 16..18
GTGCCCATTTACATA__TGA__GGGGGCTGCGCAGAGGCACGTGGTGTCTCAGAAAGTGATCTGATTGGAAAGAATGCGAAAATCATTAATCCGAAAATAGCGGCGGATCTTGTTGTAGAAGCAGATCGAGTTGTGACATTTTAA
>AACY01486889 AACY01000000, DsrE-like, ORF location: 618_758, TGA position: 16..18, protein sequence
VPIYIuGGCAEARGVSESDLIGKNAKIINPKIAADLVVEADRVVTF


>AACY01431681 AACY01000000, DsbG-like, ORF location: 657_1, TGA position: 226..228
ATGCAGAGTCAAATTTTAGCTCAGCAAGGTTCAATTTTAAAGAGTTTATCTCTTCTAGATAAAAAGGTAGCTGGTATAAATACTGCATCAAAACCAGATAATAAAAAGAACAATAAAAGAAAAACTCCAAATCCAGATTTTGTACACAAGATTGACGTTGGAAATTCTGTAGTATTGGGAAATCCTGATGCGAAAGTTACTATAACTAAATTTACTGATTTTCAA__TGA__CCGTTTTGTGCGAGATCTGTCAGTTTGATAGATGATTTGTTGGCAAAATATCCTAATGATGTTAAAGTGGTAATTAAGAATTTTCCTTTAGGTTCTCATAAGCAGGCTAAGAAGGCTGCGCAGTATGCTCTTGCTGCTCATAAGCAAGGTAAGTACAAAGAAATGTATCATAAAATCTTTGAGAATTATAAGCAGCTTAAATCAAATGAAGATTTACCTGTAACTTACGCTGCTGAACTTGGCATTGATGTTGGTAAGCTTAAAGCTGATGTAAATGATAAATCTTTATCTGACTTAATTGATTGGGAATATAATCAGTTAACAGGACTTAGAAATGCGTATCCTGAGACTGATGAGTATGCAGCTGGAGTTAGGTTGGCTGTTCCTAAATTCTTTATTAATGGTCGTGAGCCTATTTCTAGATCAATT
>AACY01431681 AACY01000000, DsbG-like, ORF location: 657_1, TGA position: 226..228, protein sequence
MQSQILAQQGSILKSLSLLDKKVAGINTASKPDNKKNNKRKTPNPDFVHKIDVGNSVVLGNPDAKVTITKFTDFQuPFCARSVSLIDDLLAKYPNDVKVVIKNFPLGSHKQAKKAAQYALAAHKQGKYKEMYHKIFENYKQLKSNEDLPVTYAAELGIDVGKLKADVNDKSLSDLIDWEYNQLTGLRNAYPETDEYAAGVRLAVPKFFINGREPISRSI


>AACY01460066 AACY01000000, NADH:ubiquinone oxidoreductase, ORF location: 25_138, TGA position: 55..57
GTGCCACTGCTTTACAACGCGTTGGGAGTATTCTTGCCTTTGATCACCGCAAAT__TGA__GCACTCCTGGGTGCTTCTTTACTGATGATTGAACACGATCAAACCTTTACGGAA
>AACY01460066 AACY01000000, NADH:ubiquinone oxidoreductase, ORF location: 25_138, TGA position: 55..57, protein sequence
VPLLYNALGVFLPLITANuALLGASLLMIEHDQTFTE
